# Supplementary material for: Sequential analysis of global gene expression profiles in immature and in vitro matured bovine oocytes: potential molecular markers of oocyte maturation
Source: BMC Genomics. 2011 Mar 16;12:151. doi: 10.1186/1471-2164-12-151 (PMC3068982; doi:10.1186/1471-2164-12-151)
Supplement: Additional file 3 — Table S1: Transcripts over-expressed in IVM oocytes compared to immature oocytes (GV). [file 1471-2164-12-151-S3.XLS]

## Sheet: upreg
Probe.Set.ID	Gene.Symbol	Gene.Title	mean(Mature)	mean(Immature)	log2(fold-change)	fold-change	q-value
AFFX-DapX-3_at	---	---	11.2277	8.85954	2.36814	5.16276	0
AFFX-DapX-M_at	---	---	9.87391	7.90583	1.96808	3.91246	0
AFFX-PheX-3_at	---	---	9.10544	7.35261	1.75283	3.37018	0.000128106
AFFX-r2-Bs-dap-3_at	---	---	11.3574	9.05993	2.29744	4.91585	0
AFFX-r2-Bs-dap-M_at	---	---	9.82261	7.92856	1.89405	3.71677	0
AFFX-r2-Bs-phe-3_at	---	---	9.27515	7.53344	1.74171	3.3443	1.20121e-05
AFFX-r2-Bs-thr-3_s_at	---	---	10.2957	7.82487	2.47086	5.54373	0
AFFX-r2-Bs-thr-M_s_at	---	---	8.48788	7.20256	1.28532	2.43736	1.1721e-05
AFFX-ThrX-3_at	---	---	10.0404	7.68615	2.35427	5.11335	0
Bt.1000.2.S1_at	MRAS	muscle RAS oncogene homolog	8.62637	7.17358	1.45279	2.73737	1.1721e-05
Bt.10033.1.S1_at	TNRC6A	trinucleotide repeat containing 6A	9.88317	8.4203	1.46288	2.75657	0
Bt.10144.1.A1_s_at	TIAM1	T-cell lymphoma invasion and metastasis 1	10.0514	8.28171	1.76974	3.40993	1.59269e-05
Bt.10159.1.S1_at	CEBPG	CCAAT/enhancer binding protein (C/EBP), gamma	10.842	9.08617	1.75579	3.37711	3.60846e-05
Bt.10202.1.S1_at	RTN4	reticulon 4	11.2831	8.34291	2.94014	7.67485	2.34789e-05
Bt.10212.1.S1_at	PHLDA1	Pleckstrin homology-like domain, family A, member 1	8.64375	5.67131	2.97244	7.84863	4.70691e-06
Bt.10272.1.S1_at	STC1	stanniocalcin 1	12.6358	6.38112	6.25463	76.3541	4.92986e-05
Bt.10276.1.S1_at	ARIH1	ariadne homolog, ubiquitin-conjugating enzyme E2 binding protein, 1 (Drosophila)	11.8785	10.3871	1.49134	2.81151	1.1721e-05
Bt.10388.3.S1_at	LOC535165	hypothetical LOC535165	8.58625	7.00171	1.58454	2.99912	0
Bt.10398.1.S1_at	PTX3	pentraxin-related gene, rapidly induced by IL-1 beta	12.3391	4.91308	7.42598	171.966	1.20121e-05
Bt.10442.2.S1_a_at	COL12A1	collagen, type XII, alpha 1	8.77752	6.06585	2.71167	6.5508	5.16765e-05
Bt.10822.1.S1_at	MGC148679	hypothetical LOC505853	9.97782	8.40249	1.57534	2.98005	3.1005e-05
Bt.10893.1.S1_at	---	Transcribed locus	9.12537	6.14995	2.97541	7.86482	1.59269e-05
Bt.10983.1.S1_at	C9orf58	ionized calcium binding adapter molecule 2	8.4519	6.35695	2.09495	4.27212	0
Bt.11007.1.S1_at	HMG2L1	high-mobility group protein 2-like 1	12.2571	10.4454	1.8117	3.51055	0
Bt.11061.1.S1_at	TNC	tenascin C (hexabrachion)	9.91638	6.17279	3.74359	13.3947	0
Bt.11067.1.S1_at	CLIP3	CAP-GLY domain containing linker protein 3	9.776	8.62295	1.15305	2.22384	7.13476e-06
Bt.1111.1.S1_at	MFSD1	major facilitator superfamily domain containing 1	10.0534	7.06053	2.99286	7.9605	0
Bt.11192.1.S1_at	PABPC4	poly(A) binding protein, cytoplasmic 4 (inducible form)	12.0532	10.6717	1.38152	2.60542	1.20121e-05
Bt.11259.1.S1_at	ISG12(A)	similar to putative ISG12(a) protein	13.3463	5.09149	8.2548	305.453	4.16637e-05
Bt.11418.1.S1_at	RYK	RYK receptor-like tyrosine kinase	11.4798	9.66499	1.81479	3.51809	2.34789e-05
Bt.11466.1.A1_at	---	CDNA clone IMAGE:8497958	9.93694	8.47844	1.4585	2.74822	3.47193e-05
Bt.1151.1.S1_at	CRABP2	cellular retinoic acid binding protein 2	9.63593	7.24222	2.39371	5.25507	4.70691e-06
Bt.11605.1.S1_at	---	Transcribed locus	10.2832	8.69151	1.59166	3.01395	0
Bt.11714.1.S1_at	LOC514474	Similar to tumor protein p53 binding protein, 2	12.1109	10.5003	1.61066	3.05392	0
Bt.1174.2.A1_at	MBNL2	muscleblind-like 2 (Drosophila)	10.2869	8.15677	2.13017	4.37768	2.6831e-05
Bt.11791.2.S1_at	---	Transcribed locus	11.5015	9.91089	1.59057	3.01168	0
Bt.11826.1.S1_at	ZC3HAV1	zinc finger CCCH-type, antiviral 1	8.8048	6.78993	2.01487	4.04145	1.69829e-05
Bt.11914.1.A1_at	NAT12	N-acetyltransferase 12	11.5339	10.1257	1.40819	2.65405	4.16637e-05
Bt.11932.1.S1_at	---	Transcribed locus	11.1392	9.34386	1.79532	3.47091	5.16765e-05
Bt.1194.1.S1_at	CANT1	calcium activated nucleotidase 1	8.71304	7.47265	1.24039	2.36262	4.70691e-06
Bt.11954.1.S1_at	LOC515193	similar to modulator of estrogen induced transcription	9.03473	7.39846	1.63628	3.10863	3.255e-05
Bt.11974.1.S1_at	---	Transcribed locus	9.68906	5.91337	3.77569	13.6961	4.70691e-06
Bt.11993.1.S1_at	HSD17B11	hydroxysteroid (17-beta) dehydrogenase 11	8.88521	6.71738	2.16782	4.49345	1.30429e-05
Bt.12001.3.A1_at	---	Transcribed locus	9.67625	8.27361	1.40264	2.64385	2.34789e-05
Bt.12010.1.S1_at	ADAMTS1	ADAM metallopeptidase with thrombospondin type 1 motif, 1	10.0262	6.00999	4.01617	16.1804	3.22664e-06
Bt.12112.1.S1_at	---	Transcribed locus	9.79866	8.30564	1.49302	2.81478	2.02135e-05
Bt.12179.1.S1_at	LOC518469	similar to RP5-1022P6.2	10.1984	8.51113	1.6873	3.22054	3.53371e-05
Bt.12285.3.S1_a_at	NMI	N-myc (and STAT) interactor	10.2286	5.94798	4.28059	19.4351	0
Bt.12294.2.A1_at	AMIGO2	Adhesion molecule with Ig-like domain 2	8.06396	6.14264	1.92132	3.7877	0
Bt.12297.1.S1_at	LOXL4	lysyl oxidase-like 4	9.5668	6.42747	3.13933	8.81116	0
Bt.12302.1.S1_at	PLAT	plasminogen activator, tissue	14.1763	5.87688	8.29938	315.038	0
Bt.12303.1.S1_at	PAM	peptidylglycine alpha-amidating monooxygenase	12.2739	7.94763	4.3263	20.0607	0
Bt.12304.1.S1_at	ISG15	ISG15 ubiquitin-like modifier	10.7734	5.6393	5.13407	35.1164	3.53371e-05
Bt.12379.1.S1_a_at	MGC139265	similar to Prostate tumor over expressed gene 1	9.62937	8.18884	1.44053	2.71421	1.59269e-05
Bt.12440.1.A1_at	---	---	9.55772	5.52514	4.03257	16.3654	0
Bt.12466.1.A1_at	---	---	9.60063	5.79851	3.80212	13.9493	0
Bt.12558.1.S1_at	UNC119B	unc-119 homolog B (C. elegans)	9.92708	8.46268	1.4644	2.75948	0
Bt.12694.1.S1_at	TNFRSF21	tumor necrosis factor receptor superfamily, member 21	11.4855	6.48259	5.00287	32.0638	0
Bt.12761.1.A1_at	ITGA2	integrin, alpha 2 (CD49B, alpha 2 subunit of VLA-2 receptor)	10.8565	7.2461	3.61035	12.2131	3.22664e-06
Bt.1286.1.S1_a_at	RARRES2	retinoic acid receptor responder (tazarotene induced) 2	13.3386	9.77102	3.56763	11.8567	0
Bt.12906.1.S1_at	GSN	gelsolin (amyloidosis, Finnish type)	9.56182	6.07059	3.49123	11.2451	0
Bt.12907.2.S1_a_at	---	Transcribed locus, strongly similar to NP_079526.1 tweety 3 [Homo sapiens]	9.78833	6.07764	3.71069	13.0927	0
Bt.12912.1.S2_at	COL4A1	collagen, type IV, alpha 1	12.4027	8.77814	3.62457	12.334	0
Bt.13027.1.A1_at	HSD11B1	hydroxysteroid (11-beta) dehydrogenase 1	12.0145	5.34732	6.66715	101.627	4.16637e-05
Bt.13028.1.S1_at	POSTN	periostin, osteoblast specific factor	9.17773	5.76045	3.41729	10.6833	0
Bt.1303.1.S1_at	TCF4	transcription factor 4	10.1742	8.10147	2.07273	4.20682	4.16637e-05
Bt.13036.1.S1_at	PGR	progesterone receptor	9.2992	6.08984	3.20936	9.24939	3.22664e-06
Bt.1316.1.S1_at	GOT2	glutamic-oxaloacetic transaminase 2, mitochondrial (aspartate aminotransferase 2)	11.8586	9.72253	2.13608	4.39566	0
Bt.13203.1.S1_at	---	Transcribed locus	10.1241	5.69875	4.42537	21.4867	2.34789e-05
Bt.13220.1.S1_at	SMAD4	SMAD family member 4	11.0861	8.52205	2.56407	5.91373	0
Bt.13229.1.S1_at	PRKAG2	protein kinase, AMP-activated, gamma 2 non-catalytic subunit	10.624	5.93334	4.69065	25.8242	0
Bt.13357.1.S1_at	LOC508527	hypothetical LOC508527	10.0372	8.16292	1.87425	3.66612	1.59269e-05
Bt.13371.1.S1_at	SNTB2	syntrophin, beta 2 (dystrophin-associated protein A1, 59kDa, basic component 2)	11.6929	9.88283	1.81003	3.5065	0
Bt.13440.1.S1_at	---	Transcribed locus	10.3148	8.06949	2.24534	4.74147	5.41144e-05
Bt.13440.2.S1_at	LOC506615	similar to limkain b1	9.64202	7.41667	2.22536	4.67626	5.16765e-05
Bt.13487.1.S1_at	---	Transcribed locus	10.1132	8.68779	1.42545	2.68599	3.02056e-05
Bt.13489.1.S1_at	---	Transcribed locus	10.1346	6.91399	3.22058	9.32162	0.000120682
Bt.13529.1.S1_at	LOC790264 /// SF3B1	splicing factor 3b, subunit 1, 155kDa /// hypothetical protein LOC790264	11.0769	9.80642	1.27048	2.41242	0
Bt.13534.1.S1_at	HRASLS3	HRAS-like suppressor 3	9.88974	7.23677	2.65297	6.28961	1.20121e-05
Bt.1358.1.S1_at	PDLIM1	PDZ and LIM domain 1 (elfin)	11.8462	9.32662	2.51959	5.73419	2.52712e-05
Bt.13589.1.A1_at	DUSP11	dual specificity phosphatase 11	10.2082	8.46003	1.74818	3.35935	1.1721e-05
Bt.13593.1.A1_at	---	Transcribed locus	9.98781	7.07383	2.91397	7.53692	8.28372e-05
Bt.13602.1.S1_at	PUM1	pumilio homolog 1 (Drosophila)	9.75011	7.95738	1.79273	3.46471	3.78243e-05
Bt.13669.1.A1_at	EXOC8	exocyst complex component 8	10.3305	8.65808	1.67238	3.18739	0.000102789
Bt.13748.1.S1_at	LOC514916	similar to Dual-specificity tyrosine-(Y)-phosphorylation regulated kinase 2	8.93982	6.5414	2.39842	5.27227	0
Bt.13755.1.S1_at	---	Transcribed locus, weakly similar to XP_533346.2 PREDICTED: similar to long interspersed repetitive DNA sequence LINE4 (L1Rn) [Canis familiaris]	10.3882	8.72264	1.66558	3.17242	5.16765e-05
Bt.13769.1.S1_at	MAP2	Microtubule-associated protein 2	8.85029	6.84117	2.00912	4.02537	1.1721e-05
Bt.13815.1.S1_at	---	Transcribed locus	11.9677	7.3473	4.62035	24.5959	1.41779e-05
Bt.13933.1.S1_at	CTDP1 /// LOC615471	CTD (carboxy-terminal domain, RNA polymerase II, polypeptide A) phosphatase, subunit 1 /// hypothetical LOC615471	10.2245	8.6881	1.53638	2.90066	2.34789e-05
Bt.13955.1.S1_at	---	Transcribed locus	9.3004	7.15202	2.14838	4.4333	0
Bt.13969.2.S1_at	---	Transcribed locus	9.55762	7.75231	1.80531	3.49505	0
Bt.13981.1.S1_at	---	Transcribed locus	10.2267	8.41386	1.81288	3.51343	0
Bt.13983.2.S1_at	MTDH	metadherin	9.81668	8.09914	1.71754	3.28876	5.48838e-05
Bt.13993.2.S1_at	---	Transcribed locus	9.79871	5.78468	4.01404	16.1565	0
Bt.14017.1.S1_at	BAT2D1	BAT2 domain containing 1	9.75853	8.31127	1.44726	2.7269	3.53371e-05
Bt.14031.1.S1_at	SDC4	syndecan 4	12.3843	7.22045	5.16381	35.8478	0
Bt.14051.1.S1_at	DUSP16	dual specificity phosphatase 16	9.23312	7.94438	1.28874	2.44315	3.255e-05
Bt.1408.1.S1_at	CSNK2A2	casein kinase 2, alpha prime polypeptide	9.48686	7.81909	1.66777	3.17723	0
Bt.14107.1.S1_at	TMEM32	Transmembrane protein 32	9.13702	7.74825	1.38877	2.61855	0
Bt.14123.1.S1_at	LOC529366	similar to sarcolemma associated protein	9.77346	8.37675	1.39671	2.63301	2.02135e-05
Bt.14204.1.A1_at	CPEB2	cytoplasmic polyadenylation element binding protein 2	8.88138	7.12328	1.7581	3.38252	3.47193e-05
Bt.14340.1.A1_at	LOC511639	similar to hkf-1	10.6008	8.66788	1.93288	3.81818	4.92986e-05
Bt.1458.1.S1_at	PGM5	phosphoglucomutase 5	9.55374	7.82187	1.73187	3.32157	4.99326e-05
Bt.14676.1.S1_at	PARP14	poly (ADP-ribose) polymerase family, member 14	8.70812	6.54025	2.16788	4.49362	3.78243e-05
Bt.15231.1.S1_at	ARHGEF6	Rac/Cdc42 guanine nucleotide exchange factor (GEF) 6	9.72186	6.78195	2.93991	7.67365	0
Bt.1537.1.S1_at	NDRG1	N-myc downstream regulated gene 1	11.0086	6.34356	4.66501	25.3692	6.35746e-05
Bt.1546.1.S1_at	RND3	Rho family GTPase 3	10.5656	5.80359	4.762	27.1335	0
Bt.15565.1.S1_at	TMEM176A	transmembrane protein 176A	9.7156	6.25765	3.45795	10.9887	3.47193e-05
Bt.15629.1.S1_at	CCDC55	coiled-coil domain containing 55	9.30648	7.45902	1.84746	3.59865	0
Bt.15643.1.A1_at	---	Transcribed locus	10.3484	8.73374	1.61465	3.06237	6.40499e-05
Bt.15684.1.S1_at	ST13	suppression of tumorigenicity 13 (colon carcinoma) (Hsp70 interacting protein)	11.8133	10.5856	1.22773	2.34198	3.22664e-06
Bt.15702.1.S1_at	TMEM51	transmembrane protein 51	10.8125	8.95589	1.85665	3.62165	5.03095e-05
Bt.15718.1.S1_at	PPP2R1A	protein phosphatase 2 (formerly 2A), regulatory subunit A , alpha isoform	10.0495	8.241	1.80849	3.50276	0
Bt.15735.1.S1_at	AGRN	agrin	8.87617	6.155	2.72117	6.59405	2.6831e-05
Bt.15738.1.A1_at	---	Transcribed locus, strongly similar to NP_055516.2 hypothetical protein LOC9728 [Homo sapiens]	9.85635	8.05745	1.79889	3.47953	0
Bt.15754.1.S1_at	TIAL1	TIA1 cytotoxic granule-associated RNA binding protein-like 1	10.482	8.99013	1.49189	2.81257	0.000128106
Bt.15788.1.S1_a_at	LOC507402	Similar to Bone marrow stromal cell antigen 2	10.4274	5.80527	4.62214	24.6265	0
Bt.15794.1.S1_at	LOC539626	similar to antigen NY-CO-41	9.847	7.30798	2.53902	5.81192	6.84937e-05
Bt.15796.1.S1_at	LOC508226	similar to CDC42 binding protein kinase beta (DMPK-like)	9.44306	8.04324	1.39982	2.63869	0
Bt.15806.2.A1_at	LOC539404	similar to iron-responsive element binding protein 2	10.298	8.20628	2.0917	4.26251	0
Bt.15836.1.S1_at	ANKRD1	ankyrin repeat domain 1 (cardiac muscle)	9.99639	6.80662	3.18976	9.12462	3.22454e-05
Bt.1584.1.S1_at	ANKRD11	ankyrin repeat domain 11	9.68505	7.84919	1.83586	3.56984	0
Bt.15889.1.S1_at	---	Transcribed locus	10.2606	6.60357	3.65706	12.6149	0
Bt.15900.2.S1_at	AHCYL2	S-adenosylhomocysteine hydrolase-like 2	11.2952	9.02369	2.27151	4.82829	8.53229e-06
Bt.15912.1.S1_at	PLAC8	placenta-specific 8	8.3312	5.94219	2.38901	5.23799	1.20121e-05
Bt.15925.1.S1_at	EPHX2 /// LOC785508	epoxide hydrolase 2, cytoplasmic /// hypothetical protein LOC785508	11.2816	6.4972	4.78436	27.5573	0
Bt.15968.1.S1_at	---	Transcribed locus	9.02933	5.89156	3.13778	8.80167	0
Bt.16032.1.S1_at	ANXA1	annexin A1	10.5071	5.80551	4.70155	26.0201	7.13476e-06
Bt.16041.1.S1_at	ABLIM1	actin binding LIM protein 1	11.7222	10.0561	1.66615	3.17367	0
Bt.16058.1.A1_at	---	Transcribed locus	8.46599	5.64399	2.822	7.07141	3.1005e-05
Bt.16111.1.S1_at	---	Transcribed locus	9.44511	7.10206	2.34305	5.07375	4.34923e-05
Bt.16123.1.S1_at	SGK1	serum/glucocorticoid regulated kinase 1	9.31778	5.71663	3.60115	12.1354	0
Bt.16252.3.A1_s_at	CHD2	chromodomain helicase DNA binding protein 2	10.6578	8.55107	2.10676	4.30722	1.59269e-05
Bt.16314.1.S1_at	CHD1	chromodomain helicase DNA binding protein 1	9.44474	6.2693	3.17544	9.03445	5.31101e-05
Bt.16441.1.A1_at	DSG2	desmoglein 2	9.32382	6.41051	2.91331	7.53344	1.20121e-05
Bt.16583.1.S1_at	TMEM37	transmembrane protein 37	13.7775	8.6353	5.14215	35.3136	1.20121e-05
Bt.16661.1.A1_at	BAZ1A	bromodomain adjacent to zinc finger domain, 1A	10.4336	8.68456	1.74899	3.36123	0
Bt.1670.1.A1_at	LOC617154	Similar to PNG protein	9.29747	7.6755	1.62197	3.07795	4.70691e-06
Bt.16747.1.A1_at	LOC524776	Similar to chromodomain helicase DNA binding protein 6	9.20056	7.46805	1.73251	3.32306	6.25218e-06
Bt.1690.1.S1_at	RNF130	ring finger protein 130	10.6929	9.14436	1.54853	2.92518	0
Bt.16922.1.A1_at	METT10D	methyltransferase 10 domain containing	9.5359	8.02928	1.50662	2.84144	0
Bt.17012.1.A1_s_at	DNAJC7	DnaJ (Hsp40) homolog, subfamily C, member 7	10.9647	9.37036	1.59433	3.01954	1.1721e-05
Bt.17034.1.A1_at	---	Transcribed locus	13.1064	6.11362	6.99273	127.357	5.24328e-05
Bt.17079.1.S1_a_at	VGLL4	Vestigial like 4 (Drosophila)	10.9843	9.20969	1.7746	3.42144	0
Bt.17150.1.A1_at	INSR	insulin receptor	9.35832	7.90402	1.4543	2.74024	1.59269e-05
Bt.17161.1.S1_at	---	Transcribed locus	10.3564	8.70092	1.65549	3.1503	2.02135e-05
Bt.1718.3.S1_at	YY1	YY1 transcription factor	10.567	8.91633	1.65067	3.1398	0
Bt.17195.1.A1_at	---	Transcribed locus, strongly similar to NP_031943.3 eukaryotic translation initiation factor 4E [Mus musculus]	9.10921	5.37016	3.73904	13.3526	1.1721e-05
Bt.17444.1.S1_at	---	Transcribed locus	8.23101	7.0081	1.22291	2.33417	1.20121e-05
Bt.1745.1.S1_at	KRT18	keratin 18	10.8367	7.44101	3.3957	10.5247	7.13476e-06
Bt.17518.1.S1_at	---	Transcribed locus	9.59093	8.01264	1.57829	2.98617	0
Bt.176.1.S1_at	GAL	galanin prepropeptide	8.37664	6.39469	1.98195	3.95027	0.000110772
Bt.17647.1.A1_at	ANKIB1	ankyrin repeat and IBR domain containing 1	10.6452	8.92439	1.72078	3.29615	3.22664e-06
Bt.17810.1.S1_a_at	RBP1	retinol binding protein 1, cellular	11.5579	6.50241	5.05553	33.2558	0
Bt.17848.2.S1_at	ZMYND8	zinc finger, MYND-type containing 8	10.7799	9.13183	1.64805	3.1341	0
Bt.17868.1.A1_at	ZNF317	zinc finger protein 317	10.304	8.57162	1.73235	3.32268	0.000130732
Bt.1789.1.S1_at	TGFBR2	transforming growth factor, beta receptor II (70/80kDa)	8.89533	6.73631	2.15902	4.46612	0
Bt.18019.1.A1_at	---	Transcribed locus	8.80922	6.02206	2.78716	6.90271	0
Bt.18038.1.A1_at	---	---	9.4085	7.93623	1.47226	2.77457	0
Bt.18049.1.A1_at	---	Transcribed locus	9.78807	6.30713	3.48094	11.1652	0
Bt.18166.1.A1_at	RAB11FIP2	RAB11 family interacting protein 2 (class I)	9.74053	7.93412	1.80641	3.49771	4.70691e-06
Bt.18218.1.A1_at	PPP3CC	Protein phosphatase 3 (formerly 2B), catalytic subunit, gamma isoform	8.32127	6.85658	1.4647	2.76005	3.22664e-06
Bt.18220.1.A1_at	CCDC112	coiled-coil domain containing 112	9.39275	7.49057	1.90218	3.73777	1.20121e-05
Bt.18224.1.S1_at	---	Transcribed locus	12.478	10.958	1.51995	2.86782	0
Bt.183.1.S1_at	OXT	oxytocin, prepro- (neurophysin I)	9.58216	7.00579	2.57637	5.96435	0.000100125
Bt.18422.2.A1_at	LOC515581	similar to MGC21874 protein	10.8817	8.93261	1.94908	3.86129	1.1721e-05
Bt.19144.1.A1_at	---	Transcribed locus	11.9263	9.68377	2.24253	4.73227	2.6831e-05
Bt.1915.1.S1_at	---	Transcribed locus	8.64801	7.13947	1.50855	2.84523	4.16637e-05
Bt.1929.1.S1_at	---	Transcribed locus	8.46433	5.94363	2.5207	5.73859	1.1721e-05
Bt.19380.1.A1_at	MGC139239	Hypothetical LOC613328	10.9351	6.72359	4.21148	18.5259	0
Bt.19429.2.S1_a_at	NIPBL	Nipped-B homolog (Drosophila)	11.4995	10.1177	1.38183	2.60599	0
Bt.19471.1.S1_at	ZDHHC7	zinc finger, DHHC-type containing 7	11.0189	9.55857	1.46035	2.75176	0
Bt.19495.1.A1_at	---	Transcribed locus	8.71508	7.38717	1.32791	2.51038	1.20121e-05
Bt.19526.1.S1_at	LOC534358	similar to utrophin	11.0996	9.38225	1.71736	3.28834	1.1721e-05
Bt.19542.1.S1_at	EXT1	exostoses (multiple) 1	11.24	9.68199	1.55797	2.94439	1.1721e-05
Bt.19774.1.A1_at	WWC2	WW and C2 domain containing 2	9.85074	6.18606	3.66468	12.6817	1.20121e-05
Bt.19788.1.S1_a_at	DNAJB12	DnaJ (Hsp40) homolog, subfamily B, member 12	9.43781	7.83272	1.60509	3.04214	3.22454e-05
Bt.19859.1.S1_at	PTPN11	Protein tyrosine phosphatase, non-receptor type 11 (Noonan syndrome 1)	11.5361	10.0182	1.51785	2.86365	5.57778e-05
Bt.1986.1.S1_at	CSTB	cystatin B (stefin B)	11.9241	8.98769	2.93642	7.6551	1.1721e-05
Bt.19978.1.A1_at	---	Transcribed locus	8.36887	5.82246	2.54641	5.84177	3.22454e-05
Bt.20006.1.A1_at	EIF4G3	eukaryotic translation initiation factor 4 gamma, 3	9.98959	8.31432	1.67527	3.1938	0
Bt.20054.1.S1_at	IRF9	interferon regulatory factor 9	8.50385	6.76253	1.74132	3.34341	0
Bt.20064.2.S1_at	TSHZ1	teashirt zinc finger homeobox 1	8.1698	6.95101	1.21879	2.32751	0.000130925
Bt.20083.1.S1_at	ZFP106	zinc finger protein 106 homolog (mouse)	10.8332	9.37389	1.45932	2.74978	1.30429e-05
Bt.20089.1.A1_s_at	---	Transcribed locus, strongly similar to NP_061174.1 CTTNBP2 N-terminal like [Homo sapiens]	11.1892	6.93801	4.25116	19.0426	1.1721e-05
Bt.20106.1.S1_at	SRPK2	SFRS protein kinase 2	12.2846	10.4589	1.82561	3.54457	3.02056e-05
Bt.20109.1.S1_at	TXNDC11	thioredoxin domain containing 11	9.81266	8.03499	1.77767	3.42873	2.32824e-05
Bt.20111.1.S1_at	TNFRSF12A	tumor necrosis factor receptor superfamily, member 12A	9.55296	6.34367	3.20929	9.24898	7.13476e-06
Bt.20132.2.S1_at	---	Transcribed locus	10.1157	8.20282	1.91288	3.76561	0
Bt.20171.1.S1_at	ACBD5	acyl-Coenzyme A binding domain containing 5	10.1621	8.00344	2.15868	4.46507	0
Bt.20193.1.S1_at	GARS	glycyl-tRNA synthetase	12.4159	10.9969	1.41902	2.67403	0.000130732
Bt.20226.1.A1_at	---	Transcribed locus	10.0375	7.9761	2.0614	4.17391	4.16637e-05
Bt.20271.1.S1_at	---	Transcribed locus	9.74052	8.21804	1.52248	2.87284	1.20121e-05
Bt.20304.1.S1_at	RBBP6	retinoblastoma binding protein 6	9.03117	7.48108	1.55009	2.92835	1.1721e-05
Bt.20308.1.S1_at	---	Transcribed locus	7.96103	5.92905	2.03198	4.08966	6.15079e-05
Bt.20354.1.S1_at	LOC100125231	melanoma antigen family D, 4-like	10.0733	6.99032	3.08295	8.47346	1.69829e-05
Bt.20361.2.A1_at	FBXL20	F-box and leucine-rich repeat protein 20	9.89884	8.44472	1.45412	2.7399	0
Bt.20406.1.S1_at	---	Transcribed locus	11.0229	9.71676	1.30616	2.47283	5.16765e-05
Bt.20426.2.S1_a_at	C3H1orf119	Chromosome 1 open reading frame 119 ortholog	9.4067	7.86698	1.53972	2.90739	5.41144e-05
Bt.20466.1.A1_at	---	Transcribed locus	9.06357	6.24114	2.82243	7.07353	0
Bt.20536.1.S1_at	PPP2R5A	protein phosphatase 2, regulatory subunit B', alpha isoform	9.27642	6.78467	2.49175	5.6246	5.16765e-05
Bt.20559.1.S1_at	---	Transcribed locus	10.2483	8.75921	1.48906	2.80706	0.00010645
Bt.20658.1.A1_at	---	Transcribed locus	9.56617	8.061	1.50517	2.83858	0
Bt.20692.1.A1_at	BZW1	Basic leucine zipper and W2 domains 1	10.4148	7.67173	2.74307	6.69492	7.13476e-06
Bt.20812.1.A1_at	BAZ2A	bromodomain adjacent to zinc finger domain, 2A	10.4005	8.35724	2.04329	4.12184	0
Bt.20846.1.A1_at	CTDSPL	CTD (carboxy-terminal domain, RNA polymerase II, polypeptide A) small phosphatase-like	9.8747	8.01297	1.86172	3.63442	7.13476e-06
Bt.20891.1.S1_at	OAS1	2',5'-oligoadenylate synthetase 1, 40/46kDa	10.3029	5.83994	4.46297	22.0539	3.22664e-06
Bt.20971.1.S1_at	CAPN2	calpain 2, (m/II) large subunit	9.83885	7.10721	2.73164	6.64212	3.22664e-06
Bt.20979.1.S1_at	---	Transcribed locus	10.1473	6.06145	4.08586	16.9811	2.02135e-05
Bt.2098.1.S1_at	ARHGEF12	Rho guanine nucleotide exchange factor (GEF) 12	10.5685	8.95048	1.61799	3.06947	0
Bt.2099.1.S1_at	---	Transcribed locus	9.00901	7.47269	1.53632	2.90053	4.99326e-05
Bt.21129.1.A1_at	LOC614048	similar to bromodomain-containing 4	12.2909	9.98661	2.30428	4.93921	2.34789e-05
Bt.21143.1.A1_at	ARHGAP29	Rho GTPase activating protein 29	10.9865	8.95726	2.02921	4.08181	7.13476e-06
Bt.21154.1.A1_at	STK4	serine/threonine kinase 4	10.7903	9.01288	1.77738	3.42803	6.84937e-05
Bt.21170.1.A1_at	RASA2	RAS p21 protein activator 2	9.43227	7.79228	1.63999	3.11664	0
Bt.21250.1.S1_a_at	TMEM176B	transmembrane protein 176B	11.7267	6.91684	4.80985	28.0484	0
Bt.2129.2.S1_at	LOC786374	similar to versican V0 splice-variant	12.812	8.40272	4.40926	21.2481	2.11785e-05
Bt.2131.1.S1_at	CTDSP2	CTD (carboxy-terminal domain, RNA polymerase II, polypeptide A) small phosphatase 2	10.7241	8.6724	2.05173	4.14602	7.13476e-06
Bt.21365.2.S1_at	LOC513829	similar to Eukaryotic translation initiation factor 2-alpha kinase 4 (GCN2-like protein)	11.1609	9.47647	1.68447	3.21423	4.34923e-05
Bt.21383.1.S1_at	LOC614973	hypothetical LOC614973	10.1804	6.93419	3.24626	9.489	6.6057e-05
Bt.21444.1.S1_at	CDK2	cyclin-dependent kinase 2	11.6034	9.72752	1.87592	3.67036	4.99326e-05
Bt.21456.1.S1_at	LHFP	lipoma HMGIC fusion partner	8.70774	5.85255	2.85519	7.23597	1.30429e-05
Bt.2147.1.S1_at	---	Transcribed locus	10.144	7.89035	2.25369	4.76901	3.78243e-05
Bt.21485.1.S1_at	CDC42SE1	CDC42 small effector 1	10.0787	8.64599	1.43266	2.69945	0
Bt.21510.1.S1_at	---	Transcribed locus	9.33504	7.7647	1.57034	2.96974	0
Bt.21548.1.A1_at	STK38L	serine/threonine kinase 38 like	9.09769	6.54036	2.55732	5.88615	7.13476e-06
Bt.21607.1.S1_at	CITED2	Cbp/p300-interacting transactivator, with Glu/Asp-rich carboxy-terminal domain, 2	9.5895	8.00648	1.58302	2.99597	3.31432e-05
Bt.21695.1.S1_at	---	---	11.1766	9.4625	1.71414	3.281	5.03095e-05
Bt.21721.1.A1_at	USP2	ubiquitin specific peptidase 2	9.5657	7.84359	1.72211	3.29919	1.1721e-05
Bt.21873.1.S1_at	SYT11	synaptotagmin XI	9.47069	7.59671	1.87398	3.66542	6.6057e-05
Bt.21929.1.S1_at	---	Transcribed locus	11.5363	10.0715	1.46486	2.76036	3.53371e-05
Bt.21981.1.A1_at	---	Transcribed locus, strongly similar to NP_001029769.1 extracellular matrix protein 2, female organ and adipocyte specific [Bos taurus]	10.3563	6.97997	3.3763	10.3841	3.78243e-05
Bt.21982.1.S1_a_at	IQGAP1	IQ motif containing GTPase activating protein 1	9.97066	8.16915	1.8015	3.48583	0
Bt.21986.1.A1_at	USP7	ubiquitin specific peptidase 7 (herpes virus-associated)	10.9938	9.61197	1.38187	2.60606	4.87089e-05
Bt.22016.1.S1_at	---	Transcribed locus	10.3934	6.56551	3.82786	14.2004	0
Bt.22025.2.A1_a_at	CDV3	CDV3 homolog (mouse)	11.0752	9.06413	2.01107	4.0308	0.000112717
Bt.22026.1.S1_at	MERTK	c-mer proto-oncogene tyrosine kinase	9.94667	7.26563	2.68103	6.41315	3.47193e-05
Bt.22094.1.A1_at	IL33	interleukin 33	10.2365	5.74284	4.49365	22.5281	5.16765e-05
Bt.22130.1.S1_at	IFIT5	interferon-induced protein with tetratricopeptide repeats 5	10.8472	6.34206	4.50515	22.7083	5.03095e-05
Bt.22139.1.S1_at	COBLL1	COBL-like 1	9.92351	8.10742	1.8161	3.52127	0
Bt.22163.1.S1_at	DNAJB5	DnaJ (Hsp40) homolog, subfamily B, member 5	8.95432	7.1302	1.82412	3.54092	0.000114872
Bt.22167.2.A1_at	LRRC2	leucine rich repeat containing 2	9.16389	6.11257	3.05132	8.2897	2.02135e-05
Bt.22275.1.A1_at	ISG20	interferon stimulated exonuclease gene 20kDa	11.0046	5.79229	5.21227	37.0724	0
Bt.22329.1.S1_at	FKBP1A	FK506 binding protein 1A, 12kDa	10.0753	8.36912	1.70614	3.26288	0
Bt.22349.1.A1_at	---	Transcribed locus	9.417	8.03288	1.38413	2.61014	0
Bt.22353.1.S1_at	SRRM2	serine/arginine repetitive matrix 2	11.915	9.85627	2.0587	4.1661	0
Bt.22364.1.S1_at	STAT1	Signal transducer and activator of transcription 1, 91kDa	8.81364	6.15786	2.65578	6.30187	7.13476e-06
Bt.22369.1.S1_at	BRD3	bromodomain containing 3	10.9643	9.11807	1.84627	3.59569	1.59269e-05
Bt.22443.1.A1_at	---	Transcribed locus	9.29453	6.41495	2.87958	7.35934	3.02056e-05
Bt.22459.1.S1_at	LOC785319	similar to Neural cell adhesion molecule 1, 180 kDa isoform precursor (N-CAM 180) (NCAM-180)	9.08532	5.7302	3.35511	10.2327	0
Bt.22477.1.S1_at	---	Transcribed locus	8.33964	6.41828	1.92136	3.78781	0
Bt.22489.2.A1_at	---	Transcribed locus	11.5134	9.37141	2.14199	4.41371	1.1721e-05
Bt.22498.1.A1_at	---	Transcribed locus	9.35341	7.19299	2.16042	4.47045	1.20121e-05
Bt.22528.1.A1_at	NUDT4	nudix (nucleoside diphosphate linked moiety X)-type motif 4	11.5255	9.7902	1.7353	3.32949	0
Bt.22543.1.S1_at	---	Transcribed locus	9.75755	8.26843	1.48912	2.80718	0
Bt.22570.2.A1_at	PSMC6	Proteasome (prosome, macropain) 26S subunit, ATPase, 6	10.2242	8.85349	1.37071	2.58598	0
Bt.22594.1.S1_at	LOC789894	similar to PAP-associated domain-containing protein 5 (Topoisomerase-related function protein 4-2) (TRF4-2)	9.79965	7.88365	1.916	3.77375	3.255e-05
Bt.22697.1.A1_at	SLC39A8	solute carrier family 39 (zinc transporter), member 8	11.8165	7.05159	4.76488	27.1876	4.70691e-06
Bt.22822.1.S1_at	LOC790001 /// TMEM17	transmembrane protein 17 /// similar to Transmembrane protein 17	9.11034	6.58745	2.52289	5.74731	1.52397e-05
Bt.22852.1.S1_at	MXRA7	Matrix-remodelling associated 7	11.5006	8.25636	3.24427	9.47595	0
Bt.22978.2.S1_at	IFITM1	interferon induced transmembrane protein 1 (9-27)	12.5513	5.40107	7.15019	142.043	9.32849e-05
Bt.23042.1.S1_at	MT1E	metallothionein 1E	9.94962	6.92419	3.02543	8.14227	1.70295e-06
Bt.23109.1.S1_at	HDAC1	histone deacetylase 1	10.6033	9.06148	1.54186	2.91169	1.20121e-05
Bt.23143.1.A1_at	RAB12	RAB12, member RAS oncogene family	10.5907	8.2424	2.34833	5.09236	2.6831e-05
Bt.23148.1.S1_at	---	---	9.26352	6.26867	2.99485	7.97148	4.92986e-05
Bt.23174.2.S1_at	CLIC1	chloride intracellular channel 1	11.6798	10.0657	1.61412	3.06125	1.59269e-05
Bt.2318.1.A1_at	---	Transcribed locus	10.1165	8.48076	1.63572	3.10742	4.08707e-05
Bt.23180.1.S1_at	PFN1	profilin 1	9.67221	7.86314	1.80907	3.50416	2.6831e-05
Bt.23205.1.S1_s_at	LOC787239	similar to Synaptotagmin-1 (Synaptotagmin I) (SytI) (p65)	11.1806	5.35998	5.82062	56.5172	3.22664e-06
Bt.23209.1.S1_a_at	LPHN2	latrophilin 2	8.99732	7.28249	1.71483	3.28259	0
Bt.23268.1.S1_at	NPC2	Niemann-Pick disease, type C2	10.1624	8.48197	1.68038	3.20513	0
Bt.23288.1.S1_at	KHDRBS1	KH domain containing, RNA binding, signal transduction associated 1	10.486	8.86695	1.61903	3.07169	3.255e-05
Bt.23326.2.A1_at	CALD1	Caldesmon 1	9.07543	5.98952	3.08591	8.49084	0
Bt.2340.1.S1_at	SHISA5	shisa homolog 5 (Xenopus laevis)	9.91004	8.42098	1.48907	2.80707	0
Bt.23564.1.A1_at	PHF10	PHD finger protein 10	10.125	7.32293	2.80208	6.97447	0
Bt.23603.1.S1_a_at	FBXO9	F-box protein 9	13.0216	11.5583	1.46335	2.75747	5.64295e-05
Bt.23608.1.S1_s_at	KRT8	keratin 8	11.1941	7.69794	3.49616	11.2836	0
Bt.2361.1.A1_at	LOC616937	hypothetical LOC616937	9.48507	8.01525	1.46982	2.76987	0
Bt.23611.1.A1_at	TIPARP	TCDD-inducible poly(ADP-ribose) polymerase	10.5903	9.12144	1.46886	2.76802	0
Bt.23615.1.S1_at	---	Transcribed locus	10.8525	9.34236	1.51012	2.84834	0
Bt.23631.1.S1_at	LOC532401	similar to zinc finger DNA binding protein 99	8.45073	6.91355	1.53718	2.90226	4.16252e-05
Bt.2367.1.A1_at	NT5E	5'-nucleotidase, ecto (CD73)	10.1569	7.63578	2.52111	5.74026	7.13476e-06
Bt.2374.1.S2_at	GNB1	guanine nucleotide binding protein (G protein), beta polypeptide 1	11.5492	9.94414	1.60507	3.0421	3.60846e-05
Bt.23935.1.A1_at	---	Transcribed locus	8.99606	7.66573	1.33032	2.51459	4.16637e-05
Bt.23985.1.A1_at	ATRX	alpha thalassemia/mental retardation syndrome X-linked (RAD54 homolog, S. cerevisiae)	11.0757	9.25468	1.82106	3.5334	2.34789e-05
Bt.2399.1.S1_at	TNS3	tensin 3	9.71437	7.28389	2.43048	5.39073	5.41144e-05
Bt.23994.1.A1_at	PPP2R5E	Protein phosphatase 2, regulatory subunit B', epsilon isoform	11.5147	9.99434	1.52034	2.86858	0
Bt.24199.1.A1_s_at	LOC286871	uterine milk protein precursor	14.2169	5.88785	8.32901	321.574	0
Bt.24208.1.S1_at	---	Transcribed locus, strongly similar to NP_776612.1 secreted phosphoprotein 1 [Bos taurus]	8.70479	6.48405	2.22073	4.6613	4.34923e-05
Bt.24221.1.S1_at	---	Transcribed locus	9.2637	7.31232	1.95138	3.86745	3.94324e-05
Bt.24241.1.A1_at	---	Transcribed locus	9.67878	7.88733	1.79145	3.46163	0
Bt.24256.1.S1_at	---	---	10.5314	9.03458	1.49685	2.82226	5.16765e-05
Bt.24256.2.S1_a_at	BECN1	beclin 1, autophagy related	11.5244	9.58384	1.94053	3.83847	1.12795e-05
Bt.24260.1.S1_at	---	Transcribed locus	9.03352	7.20279	1.83073	3.55716	0
Bt.24279.1.S1_s_at	---	Transcribed locus	9.01534	6.25321	2.76213	6.78396	0
Bt.24316.1.A1_at	---	Transcribed locus	10.3715	6.70249	3.66906	12.7203	1.20121e-05
Bt.24328.1.S1_at	---	Transcribed locus	10.5694	6.36474	4.20469	18.4391	2.94495e-05
Bt.24354.1.S1_at	LOC514170	stefin C	8.70539	6.55014	2.15525	4.45445	0
Bt.24377.1.S1_at	TRAPPC6B	trafficking protein particle complex 6B	10.6943	9.26447	1.42984	2.69416	1.1721e-05
Bt.24488.1.A1_at	ZNF35	Zinc finger protein 35	8.2859	6.99864	1.28726	2.44063	0.000113869
Bt.2452.1.S1_at	LUM	lumican	10.4023	5.81714	4.58513	24.0028	0.000114872
Bt.24597.1.S1_at	GLG1	golgi apparatus protein 1	9.34132	7.74249	1.59883	3.02897	0.00010645
Bt.24616.1.S1_at	---	Transcribed locus	8.44867	6.83916	1.60951	3.05148	0
Bt.24660.1.S1_at	---	---	10.3775	8.81738	1.5601	2.94875	0
Bt.24703.1.S1_at	NBN	Nibrin	9.10511	7.64844	1.45667	2.74474	4.99326e-05
Bt.24916.1.A1_at	DOCK7	dedicator of cytokinesis 7	9.88351	8.21925	1.66426	3.16951	2.22183e-05
Bt.24975.1.S1_at	YTHDC2	YTH domain containing 2	9.15016	7.595	1.55517	2.93868	5.31101e-05
Bt.24978.1.A1_at	GZMK	granzyme K (granzyme 3; tryptase II)	12.4208	8.42547	3.99531	15.948	0
Bt.25031.1.S1_at	NAV3	neuron navigator 3	9.97076	8.13826	1.83251	3.56155	3.53371e-05
Bt.25037.1.A1_at	---	Transcribed locus, strongly similar to NP_001026100.1 ribosomal protein L19 [Gallus gallus]	8.9877	7.57343	1.41427	2.66525	5.3654e-05
Bt.25092.1.S1_at	AHCYL1	S-adenosylhomocysteine hydrolase-like 1	9.26847	7.81074	1.45773	2.74675	0
Bt.25107.1.A1_at	FGD5	FYVE, RhoGEF and PH domain containing 5	9.64114	7.5207	2.12045	4.34829	4.56741e-05
Bt.25111.1.A1_at	LOC508347	Similar to Interferon-induced protein 44-like	8.98583	6.27532	2.71051	6.54552	5.16765e-05
Bt.25176.1.A1_at	---	Transcribed locus	10.6954	6.28531	4.41006	21.2599	0
Bt.2519.1.S1_at	PLAU	plasminogen activator, urokinase	9.54409	6.02235	3.52174	11.4855	0
Bt.25192.1.S1_at	---	Transcribed locus	10.2741	6.67714	3.59696	12.1002	0
Bt.2524.1.S1_at	SDF1	Stromal cell-derived factor 1	9.31475	6.14829	3.16646	8.97841	3.255e-05
Bt.25248.1.A1_at	---	Transcribed locus	9.5793	6.032	3.5473	11.6908	4.16637e-05
Bt.25338.1.S1_at	---	---	10.1943	7.99533	2.19902	4.59167	2.6831e-05
Bt.2573.1.S1_at	CD9	CD9 molecule	11.1365	7.71274	3.42375	10.7313	8.15036e-05
Bt.25788.1.S1_at	ZBTB16	zinc finger and BTB domain containing 16	8.76875	7.02268	1.74607	3.35444	1.59269e-05
Bt.26037.1.A1_at	BRWD3	bromodomain and WD repeat domain containing 3	10.2624	8.14297	2.11944	4.34524	0
Bt.26407.1.A1_at	TMEM181	transmembrane protein 181	9.28194	7.87983	1.4021	2.64286	3.94324e-05
Bt.26473.1.A1_at	---	---	12.2532	10.6933	1.55989	2.94831	0
Bt.26628.1.S1_at	RAP2C	RAP2C, member of RAS oncogene family	10.6981	8.73117	1.96694	3.90939	8.93756e-05
Bt.26629.1.S1_a_at	FBXW7	F-box and WD repeat domain containing 7	10.8177	9.37705	1.44062	2.71438	7.13476e-06
Bt.26638.1.S1_at	TIMELESS	timeless homolog (Drosophila)	11.4542	9.1844	2.26978	4.82249	1.12795e-05
Bt.26726.1.S1_at	---	Transcribed locus, moderately similar to XP_001097815.1 PREDICTED: hypothetical protein [Macaca mulatta]	10.824	9.44671	1.37732	2.59785	0
Bt.2674.1.A1_at	MEIS2	Meis homeobox 2	10.143	8.85114	1.29187	2.44845	5.57778e-05
Bt.26778.2.A1_at	---	Transcribed locus	9.8191	7.55509	2.26401	4.80324	0
Bt.26919.1.S1_at	NTN4	netrin 4	8.30279	6.29787	2.00492	4.01368	5.03095e-05
Bt.26971.1.S1_at	---	Transcribed locus, strongly similar to NP_055655.1 AMPK-related protein kinase 5 [Homo sapiens]	9.13957	6.13855	3.00101	8.00563	0
Bt.27011.1.A1_at	LOC519943	similar to RIKEN cDNA 2810485I05 gene	10.3829	8.43849	1.9444	3.84876	3.22664e-06
Bt.27024.1.A1_at	CCAR1	cell division cycle and apoptosis regulator 1	11.219	9.59204	1.627	3.0887	7.13476e-06
Bt.27028.1.S1_at	---	Transcribed locus	12.4913	11.0966	1.39471	2.62935	3.22664e-06
Bt.27061.1.S1_at	TOB1	transducer of ERBB2, 1	10.9911	9.30112	1.68995	3.22646	0
Bt.2712.1.S1_at	SERPINA5	serpin peptidase inhibitor, clade A (alpha-1 antiproteinase, antitrypsin), member 5	10.9412	5.70425	5.23693	37.7114	1.12795e-05
Bt.27123.1.A1_at	EVI1	ecotropic viral integration site 1	10.4245	8.42959	1.99488	3.98582	0
Bt.27143.1.A1_at	ODF2L	Outer dense fiber of sperm tails 2-like	10.02	6.24473	3.7753	13.6924	0
Bt.27152.1.A1_at	---	Transcribed locus	9.31476	5.20428	4.11048	17.2733	7.13476e-06
Bt.27155.1.A1_at	ZNF618	zinc finger protein 618	8.20887	6.99952	1.20934	2.31232	0
Bt.27164.1.A1_at	SFRS12IP1	SFRS12-interacting protein 1	11.3132	9.65199	1.66116	3.16271	3.60846e-05
Bt.27168.1.A1_a_at	---	Transcribed locus	10.3311	8.49968	1.83144	3.55891	0
Bt.27190.1.S1_s_at	ANP32A	acidic (leucine-rich) nuclear phosphoprotein 32 family, member A	9.97483	8.49087	1.48396	2.79716	1.20121e-05
Bt.27207.1.A1_at	---	Transcribed locus	10.5184	7.51435	3.00406	8.02253	3.22454e-05
Bt.27318.1.S1_at	LOC535439	hypothetical LOC535439	12.0927	7.93705	4.15568	17.8231	4.70691e-06
Bt.27321.1.S1_at	TMEM150	Transmembrane protein 150	11.3447	9.8587	1.48604	2.80119	7.13476e-06
Bt.27330.1.A1_at	LOC532883	hypothetical LOC532883	11.5371	9.64604	1.8911	3.70919	5.41144e-05
Bt.27332.1.A1_at	---	---	9.77834	7.11451	2.66383	6.33714	4.16637e-05
Bt.27343.1.A1_at	RIMS1	regulating synaptic membrane exocytosis 1	8.49133	6.76199	1.72934	3.31577	1.1721e-05
Bt.27354.1.S1_at	---	---	8.91645	6.58698	2.32947	5.02622	0
Bt.27357.2.A1_at	TRPC2	transient receptor potential channel 2	11.0166	9.18236	1.8342	3.56573	0
Bt.27362.1.A1_at	LOC509490	similar to eIF4E-binding protein 3	10.7145	9.0124	1.70206	3.25366	0
Bt.27370.1.S1_at	HEATR3	HEAT repeat containing 3	9.48055	8.09549	1.38506	2.61182	0
Bt.27386.1.A1_at	ANKRD50	ankyrin repeat domain 50	9.91695	5.9652	3.95175	15.4737	1.1721e-05
Bt.27401.1.A1_at	RNF128	ring finger protein 128	8.85055	7.12123	1.72932	3.31571	5.31101e-05
Bt.27416.1.A1_at	TRAF3IP1	TNF receptor-associated factor 3 interacting protein 1	9.15503	7.51763	1.6374	3.11104	0
Bt.27431.1.A1_at	---	Transcribed locus, strongly similar to NP_620137.1 FCH domain only 2 [Homo sapiens]	10.2596	8.05817	2.20138	4.59918	7.13476e-06
Bt.27520.1.A1_at	---	Transcribed locus	14.5152	4.55561	9.95954	995.683	4.99326e-05
Bt.27590.1.A1_at	SMARCA4	SWI/SNF related, matrix associated, actin dependent regulator of chromatin, subfamily a, member 4	10.5624	8.77484	1.78758	3.45236	0
Bt.27654.1.S1_at	---	Transcribed locus	9.22209	6.40572	2.81637	7.04387	2.34789e-05
Bt.27781.1.S1_at	MYO9A	myosin IXA	8.50079	6.97427	1.52652	2.8809	1.20121e-05
Bt.27820.1.S1_at	SGMS1	sphingomyelin synthase 1	9.33294	7.13757	2.19537	4.58008	1.1721e-05
Bt.27886.1.S1_s_at	VCL	vinculin	10.2021	8.72089	1.48124	2.79188	0
Bt.27899.1.A1_at	KPNA1	karyopherin alpha 1 (importin alpha 5)	9.09579	7.69175	1.40404	2.64642	5.03095e-05
Bt.27921.1.S1_at	PAK1IP1	PAK1 interacting protein 1	9.57392	7.96339	1.61053	3.05364	0
Bt.27957.1.A1_at	PARP8	poly (ADP-ribose) polymerase family, member 8	8.43838	6.10218	2.3362	5.04971	2.34789e-05
Bt.27973.1.S1_at	SLCO3A1	solute carrier organic anion transporter family, member 3A1	9.80417	7.83727	1.9669	3.90927	0
Bt.28062.1.S1_at	GEM	GTP binding protein overexpressed in skeletal muscle	12.3116	6.93997	5.37158	41.4007	3.78243e-05
Bt.2808.1.S1_at	RBM18	RNA binding motif protein 18	11.0813	9.55899	1.52233	2.87255	8.93756e-05
Bt.2815.1.S1_at	LXN	latexin	10.5342	6.8048	3.72937	13.2634	0
Bt.2818.2.S1_a_at	NUDT2	nudix (nucleoside diphosphate linked moiety X)-type motif 2	11.4099	9.30966	2.1002	4.28768	2.7656e-05
Bt.28183.1.S1_at	---	Transcribed locus	10.338	8.37929	1.95875	3.88725	3.255e-05
Bt.28212.1.A1_at	---	Transcribed locus	11.562	9.79202	1.76994	3.4104	4.16252e-05
Bt.28226.3.A1_s_at	LOC512741	Hypothetical LOC512741	10.9562	9.35674	1.59948	3.03034	0
Bt.28263.1.S1_at	CMPK1	cytidine monophosphate (UMP-CMP) kinase 1, cytosolic	10.526	9.00859	1.51742	2.86279	0
Bt.28267.1.S1_at	---	Transcribed locus	8.80587	6.57217	2.2337	4.70338	0
Bt.28282.1.S1_at	---	Transcribed locus	9.29905	6.47713	2.82192	7.07103	0
Bt.2830.1.S1_a_at	ZCCHC17	zinc finger, CCHC domain containing 17	10.0272	8.59199	1.43522	2.70424	2.34789e-05
Bt.28325.1.S1_at	---	Transcribed locus	9.31224	7.8858	1.42645	2.68784	7.13476e-06
Bt.28443.2.S1_at	MICAL2	Microtubule associated monoxygenase, calponin and LIM domain containing 2	11.0143	9.19718	1.81714	3.52382	1.41779e-05
Bt.28499.1.S1_at	CSNK1E	casein kinase 1, epsilon	11.0177	8.97385	2.04389	4.12357	4.08707e-05
Bt.28515.1.A1_at	---	Transcribed locus	10.8747	8.71395	2.16078	4.47158	0
Bt.28523.1.S1_at	---	Transcribed locus	11.0597	7.01972	4.04001	16.45	0.000112717
Bt.28569.1.S1_at	---	Transcribed locus	10.6524	7.95556	2.69684	6.48379	4.34923e-05
Bt.28580.1.S1_at	---	Transcribed locus	11.3054	9.80304	1.50239	2.83311	3.02056e-05
Bt.28690.1.S1_at	---	Transcribed locus	9.78954	6.41277	3.37677	10.3875	3.22664e-06
Bt.28704.1.S1_at	PLSCR4	phospholipid scramblase 4	9.94049	5.64629	4.2942	19.6193	1.1721e-05
Bt.28799.1.S1_at	PKIB	protein kinase (cAMP-dependent, catalytic) inhibitor beta	12.1582	5.61978	6.53845	92.9544	1.12795e-05
Bt.2942.1.S1_at	---	Transcribed locus	11.6317	6.77721	4.85447	28.9294	0
Bt.29469.1.A1_at	RAB6B	RAB6B, member RAS oncogene family	8.69637	7.4315	1.26487	2.40305	0
Bt.2966.1.A1_at	DOCK11	dedicator of cytokinesis 11	10.5786	8.68845	1.89018	3.70681	0
Bt.29928.1.S1_at	---	Transcribed locus	9.18563	7.67626	1.50938	2.84687	0
Bt.3013.1.S1_a_at	RBM9	RNA binding motif protein 9	9.24112	7.80672	1.43441	2.70271	6.98232e-05
Bt.3080.1.S1_a_at	---	Transcribed locus	10.456	9.19421	1.2618	2.39795	0
Bt.3100.1.A1_at	---	---	13.0912	6.54908	6.5421	93.1898	4.42311e-05
Bt.3178.1.A1_at	---	---	8.22676	5.97913	2.24763	4.74902	0
Bt.3191.1.A1_at	KLHL24	kelch-like 24 (Drosophila)	9.66711	6.83518	2.83193	7.12026	8.93756e-05
Bt.3240.1.S1_at	SELT	selenoprotein T	10.4463	8.81114	1.63513	3.10614	7.13476e-06
Bt.3247.1.S1_at	MATN2	matrilin 2	10.1789	5.82716	4.35176	20.4178	0
Bt.3307.1.A1_at	NDP	Norrie disease (pseudoglioma)	8.36225	5.80231	2.55994	5.89685	4.70691e-06
Bt.3405.1.S1_at	---	Transcribed locus	8.53689	6.31471	2.22219	4.66601	4.56741e-05
Bt.3414.3.A1_a_at	HRB	HIV-1 Rev binding protein	10.9273	8.82442	2.10289	4.29569	0
Bt.3426.1.S1_at	---	Transcribed locus	10.1534	5.34241	4.81098	28.0704	5.16765e-05
Bt.3428.1.A1_s_at	---	---	9.1409	6.15513	2.98577	7.92149	4.16637e-05
Bt.3435.1.A1_at	FIBIN	fin bud initiation factor	10.2257	6.16922	4.05649	16.639	0
Bt.3478.1.A1_s_at	CAV1	caveolin 1, caveolae protein, 22kDa	10.0385	4.92584	5.11266	34.5991	1.20121e-05
Bt.3513.1.A1_at	---	Transcribed locus, strongly similar to XP_001500406.1 PREDICTED: hypothetical protein [Equus caballus]	9.10685	6.40619	2.70066	6.50099	0
Bt.3525.1.S1_at	TMEM49	transmembrane protein 49	11.6877	6.90178	4.78594	27.5874	0
Bt.367.1.S1_at	OLR1	oxidized low density lipoprotein (lectin-like) receptor 1	9.64377	5.79603	3.84774	14.3974	4.3241e-05
Bt.3701.1.S1_at	LOC618459	hypothetical LOC618459	9.66652	7.80649	1.86003	3.63014	1.1721e-05
Bt.3750.1.S1_at	S100A11	S100 calcium binding protein A11 (calgizzarin)	9.97537	6.78361	3.19176	9.13722	0
Bt.3751.1.S1_at	MAP1B	microtubule-associated protein 1B	9.69597	7.8101	1.88586	3.69574	2.34789e-05
Bt.3767.2.S1_at	KEAP1	kelch-like ECH-associated protein 1	10.7321	8.84771	1.88442	3.69203	5.41144e-05
Bt.3772.1.S1_at	LOC777786	hypothetical protein LOC777786	9.39415	7.82915	1.56501	2.95879	0
Bt.3780.1.S1_at	LOC100125763	neuronal protein 3.1	13.0221	8.63441	4.38765	20.9322	0
Bt.3800.1.S1_at	NP	nucleoside phosphorylase	11.0825	7.6265	3.45605	10.9742	0
Bt.3804.1.S1_at	PCOLCE2	procollagen C-endopeptidase enhancer 2	8.90291	6.70999	2.19292	4.5723	0
Bt.3815.1.S1_at	---	Transcribed locus	11.8447	6.80318	5.04153	32.9346	0
Bt.3880.1.S1_at	MARCKSL1	MARCKS-like 1	9.87271	8.29302	1.57969	2.98906	8.93756e-05
Bt.3890.1.S1_at	TNFRSF1A	tumor necrosis factor receptor superfamily, member 1A	9.61809	6.21246	3.40564	10.5974	2.34789e-05
Bt.3940.1.S1_at	TCF12	transcription factor 12 (HTF4, helix-loop-helix transcription factors 4)	9.47881	6.7524	2.72641	6.61806	3.255e-05
Bt.3966.1.S1_at	PPP3CA	protein phosphatase 3 (formerly 2B), catalytic subunit, alpha isoform	9.54343	7.22525	2.31818	4.98702	2.6831e-05
Bt.3988.1.S1_at	TSPO	translocator protein (18kDa)	9.89948	6.204	3.69548	12.9554	0
Bt.401.2.S1_at	DBI	diazepam binding inhibitor (GABA receptor modulator, acyl-Coenzyme A binding protein)	10.5616	8.57281	1.98879	3.96904	1.20121e-05
Bt.4035.1.S1_at	YWHAE	tyrosine 3-monooxygenase/tryptophan 5-monooxygenase activation protein, epsilon polypeptide	12.0415	9.76982	2.27166	4.82878	4.08707e-05
Bt.4042.1.S1_at	---	Transcribed locus	10.5804	8.03552	2.54485	5.83549	4.16252e-05
Bt.4107.1.S1_at	DSC2	desmocollin 2	8.52789	5.62086	2.90703	7.50072	0
Bt.4137.1.A1_at	G0S2	G0/G1switch 2	12.2915	6.09616	6.19537	73.2813	3.53371e-05
Bt.422.1.S1_at	IGFBP3	insulin-like growth factor binding protein 3	11.8701	8.64924	3.22086	9.3234	0
Bt.4249.1.S1_at	JARID1A	jumonji, AT rich interactive domain 1A	8.4422	7.16729	1.27492	2.41985	0
Bt.4266.2.A1_at	---	Transcribed locus	10.4518	8.61877	1.83307	3.56293	3.53371e-05
Bt.4314.1.S1_at	ANXA2	annexin A2	9.22524	7.15927	2.06597	4.18715	0
Bt.435.1.S1_at	TIMP2	TIMP metallopeptidase inhibitor 2	11.03	7.08352	3.94644	15.4169	0
Bt.4375.1.S1_at	B4GALT3	UDP-Gal:betaGlcNAc beta 1,4- galactosyltransferase, polypeptide 3	9.92189	8.4704	1.45149	2.7349	0
Bt.440.1.S1_at	NTS	neurotensin	9.72777	6.17968	3.54808	11.6971	5.16765e-05
Bt.4457.1.S1_at	PAFAH1B2	platelet-activating factor acetylhydrolase, isoform Ib, beta subunit 30kDa	12.2158	10.695	1.52075	2.8694	3.22664e-06
Bt.4565.1.S1_at	SNAI2	snail homolog 2 (Drosophila)	9.37167	5.70816	3.66352	12.6715	5.57778e-05
Bt.4613.1.S1_at	ORMDL3	ORM1-like 3 (S. cerevisiae)	10.2661	8.39114	1.87495	3.66789	3.78243e-05
Bt.4619.1.S1_at	TH1L	TH1-like (Drosophila)	9.98872	8.6472	1.34152	2.53417	0
Bt.4675.1.S1_a_at	MX1	myxovirus (influenza virus) resistance 1, interferon-inducible protein p78 (mouse)	11.402	5.96044	5.44152	43.4571	1.59269e-05
Bt.4702.2.S1_at	---	Transcribed locus	10.2271	8.29813	1.92898	3.80786	1.1721e-05
Bt.4766.1.S1_at	SEPT2	septin 2	11.0297	9.45696	1.57275	2.97471	0
Bt.4770.1.S1_at	PDCD4	programmed cell death 4 (neoplastic transformation inhibitor)	10.2947	8.40335	1.8914	3.70995	0
Bt.4773.3.S1_a_at	ATP6V1A	ATPase, H+ transporting, lysosomal 70kDa, V1 subunit A	9.60078	7.92428	1.6765	3.19651	9.98436e-05
Bt.4785.1.S1_at	MAP3K3	mitogen-activated protein kinase kinase kinase 3	9.67405	7.83725	1.8368	3.57217	0
Bt.4792.1.S1_at	---	Transcribed locus	9.79097	6.56093	3.23004	9.38291	1.1721e-05
Bt.4823.1.S1_at	ARPP-19	cAMP-regulated phosphoprotein, 19 kD	10.101	8.56202	1.53899	2.90591	1.20121e-05
Bt.4843.1.S2_at	AKT1	v-akt murine thymoma viral oncogene homolog 1	10.5894	9.27085	1.31853	2.49412	2.8539e-05
Bt.4870.1.S1_at	TSC22D1	TSC22 domain family, member 1	13.8933	8.74397	5.1493	35.4889	2.34789e-05
Bt.4903.1.S1_at	NR2F2	nuclear receptor subfamily 2, group F, member 2	9.70136	8.13356	1.5678	2.96453	0
Bt.4934.1.A1_a_at	NFIC	nuclear factor I/C (CCAAT-binding transcription factor)	9.82628	8.03265	1.79363	3.46686	0
Bt.4990.1.S1_at	ACVR2B	activin A receptor, type IIB	9.5614	7.54368	2.01772	4.04942	0
Bt.4994.1.S1_at	TMEM165	transmembrane protein 165	9.775	7.13945	2.63554	6.21408	5.16765e-05
Bt.5089.1.S3_at	H3F3A	Similar to histone	10.2438	8.64553	1.59824	3.02774	0
Bt.5141.1.S1_at	B4GALT1	UDP-Gal:betaGlcNAc beta 1,4- galactosyltransferase, polypeptide 1	10.7477	8.99411	1.7536	3.37199	0
Bt.5229.1.S1_at	SERPINE1	serpin peptidase inhibitor, clade E (nexin, plasminogen activator inhibitor type 1), member 1	12.5118	7.19675	5.31504	39.8095	3.255e-05
Bt.5269.2.S1_a_at	B2M	beta-2-microglobulin	11.51	9.62943	1.8806	3.68229	2.8539e-05
Bt.5273.1.S2_at	ITGAV	integrin, alpha V (vitronectin receptor, alpha polypeptide, antigen CD51)	12.5406	9.196	3.34461	10.1585	2.7656e-05
Bt.5348.1.S1_at	H19	H19, imprinted maternally expressed untranslated mRNA	9.863	6.05839	3.80461	13.9734	0
Bt.5360.1.S1_a_at	PAPOLA	poly(A) polymerase alpha	10.855	9.11318	1.74177	3.34445	3.78243e-05
Bt.5395.1.S1_a_at	VCAN	versican	11.5962	7.16571	4.43051	21.5634	7.13476e-06
Bt.5399.1.S2_at	NADK	NAD kinase	10.7172	8.69988	2.01736	4.04843	0
Bt.5436.1.S1_at	PAFAH1B1	platelet-activating factor acetylhydrolase, isoform Ib, alpha subunit 45kDa	10.152	7.8717	2.28033	4.85787	0
Bt.5467.1.S2_a_at	PSAP	prosaposin (variant Gaucher disease and variant metachromatic leukodystrophy)	11.4822	9.64133	1.84088	3.58229	0
Bt.5495.1.S1_at	BZW2	basic leucine zipper and W2 domains 2	10.4324	8.18269	2.24968	4.75578	4.16637e-05
Bt.5511.1.S1_at	GNA11	guanine nucleotide binding protein (G protein), alpha 11 (Gq class)	11.2269	9.18232	2.04456	4.12547	1.1721e-05
Bt.5522.1.S1_at	THBS2	thrombospondin 2	13.288	6.30212	6.98584	126.75	1.59269e-05
Bt.5535.1.S2_at	YWHAB	tyrosine 3-monooxygenase/tryptophan 5-monooxygenase activation protein, beta polypeptide	12.2373	10.1144	2.12292	4.35574	1.20121e-05
Bt.5598.1.S1_at	C27H8orf4	chromosome 8 open reading frame 4 ortholog	9.96173	6.11354	3.84819	14.4019	4.34923e-05
Bt.5605.1.S1_at	---	Transcribed locus	11.5213	6.76248	4.75881	27.0735	0
Bt.5605.2.S1_at	MARCKS	myristoylated alanine-rich protein kinase C substrate	9.05588	6.00456	3.05132	8.28973	0
Bt.5618.1.A1_at	CNTNAP2	contactin associated protein-like 2	10.6954	8.89254	1.8029	3.48921	4.87089e-05
Bt.5684.1.S1_at	PNPT1	polyribonucleotide nucleotidyltransferase 1	10.2973	8.80173	1.49558	2.81978	0
Bt.5705.1.S1_at	IL6ST	interleukin 6 signal transducer (gp130, oncostatin M receptor)	12.6641	7.08793	5.57621	47.7096	3.22454e-05
Bt.5736.1.S1_at	---	Transcribed locus, weakly similar to XP_001169756.1 PREDICTED: hypothetical protein [Pan troglodytes]	9.90021	6.87938	3.02083	8.11637	1.1721e-05
Bt.5756.1.A1_at	---	Transcribed locus	12.0746	8.56809	3.5065	11.3648	7.13476e-06
Bt.5776.1.S1_at	MGC127989	hypothetical protein MGC127989	10.0806	8.45867	1.62196	3.07793	2.11785e-05
Bt.5858.1.S1_at	PAK1	p21/Cdc42/Rac1-activated kinase 1 (STE20 homolog, yeast)	10.4127	8.2849	2.12781	4.37053	1.1721e-05
Bt.5861.1.S1_at	CD200	CD200 molecule	11.1981	9.0197	2.17841	4.52655	0
Bt.5916.1.S1_at	PGCP	plasma glutamate carboxypeptidase	9.7611	6.39355	3.36755	10.3213	0.000125347
Bt.5928.1.S1_at	HMBOX1	homeobox containing 1	11.4336	9.69717	1.73646	3.33217	0
Bt.5938.1.S1_at	DPF2	D4, zinc and double PHD fingers family 2	11.4923	10.1754	1.31688	2.49127	0
Bt.594.1.S1_at	SERPINA14	uterine milk protein precursor	12.7207	5.36835	7.35236	163.411	0
Bt.5941.1.S1_at	---	Transcribed locus	9.94494	8.52391	1.42104	2.67778	4.56741e-05
Bt.5943.2.S1_at	FAT	FAT tumor suppressor homolog 1 (Drosophila)	9.53779	7.80187	1.73592	3.33092	0
Bt.5965.1.S1_at	TRIO	triple functional domain (PTPRF interacting)	10.0182	8.4624	1.55579	2.93994	3.255e-05
Bt.6004.1.S1_at	TACC1	transforming, acidic coiled-coil containing protein 1	10.5561	8.63482	1.92127	3.78756	1.59269e-05
Bt.6041.1.S1_at	DST	dystonin	11.3774	7.67987	3.6975	12.9736	0
Bt.615.1.S1_at	MMD	monocyte to macrophage differentiation-associated	12.8518	10.5726	2.27926	4.85429	2.34789e-05
Bt.6154.1.S1_at	FHL3	four and a half LIM domains 3	8.14537	6.12562	2.01976	4.05515	7.13476e-06
Bt.618.1.S1_at	ANAPC11	APC11 anaphase promoting complex subunit 11 homolog (yeast)	11.3297	9.61656	1.71313	3.27872	0
Bt.632.1.S1_s_at	TIMP1	TIMP metallopeptidase inhibitor 1	13.425	5.26538	8.15967	285.96	3.255e-05
Bt.6377.1.S1_at	RCAN1	regulator of calcineurin 1	13.8169	6.17292	7.64402	200.023	0
Bt.6406.1.S2_at	CEBPD	CCAAT/enhancer binding protein (C/EBP), delta	9.52458	6.73333	2.79125	6.92231	0
Bt.6438.1.A1_at	TGFB2	transforming growth factor, beta 2	8.7179	5.99139	2.72651	6.61855	3.40317e-05
Bt.648.3.S1_at	---	---	9.42907	7.82926	1.59981	3.03103	1.20121e-05
Bt.6555.1.S1_at	RRAGC	Ras-related GTP binding C	13.1277	11.7782	1.34956	2.54835	7.13476e-06
Bt.6585.3.S1_a_at	---	Transcribed locus	10.2305	8.2666	1.96393	3.90123	0
Bt.6597.1.S1_at	LGALS3BP	lectin, galactoside-binding, soluble, 3 binding protein	9.74248	6.41292	3.32956	10.0531	4.16637e-05
Bt.6611.1.S1_at	---	Transcribed locus	9.12872	7.47284	1.65588	3.15115	0
Bt.6666.1.S1_at	RNF11	RING finger protein 11	9.74798	7.553	2.19499	4.57886	5.16765e-05
Bt.668.1.S1_at	PMEPA1	prostate transmembrane protein, androgen induced 1	9.80963	6.4361	3.37353	10.3642	0
Bt.6768.1.S1_at	SPARC	secreted protein, acidic, cysteine-rich (osteonectin)	10.6689	6.85482	3.81406	14.0652	0
Bt.6783.1.A1_at	DDX46	DEAD (Asp-Glu-Ala-Asp) box polypeptide 46	9.15786	7.68349	1.47437	2.77863	0
Bt.6784.1.A1_at	---	Transcribed locus	10.0121	8.32163	1.69052	3.22773	3.22664e-06
Bt.6816.1.S1_at	DICER1	dicer 1, ribonuclease type III	11.4438	9.80383	1.63999	3.11664	5.57778e-05
Bt.6842.1.S1_at	CDC14B	CDC14 cell division cycle 14 homolog B (S. cerevisiae)	10.849	8.9824	1.86656	3.64663	0
Bt.6865.1.S1_at	AXL	AXL receptor tyrosine kinase	7.60968	5.80952	1.80016	3.4826	0
Bt.6890.1.S1_at	---	Transcribed locus	9.83927	7.45377	2.3855	5.22526	0
Bt.6983.1.S1_at	---	Transcribed locus, moderately similar to NP_000337.1 transcription factor SOX9 [Homo sapiens]	9.08409	6.20566	2.87842	7.35347	0
Bt.6985.1.A1_at	SRP72	signal recognition particle 72kDa	11.259	9.74899	1.51001	2.84812	1.1721e-05
Bt.7078.1.S2_at	TXNDC5	thioredoxin domain containing 5	10.6012	8.58672	2.01443	4.04022	0
Bt.7128.1.S1_at	---	Transcribed locus	13.034	8.03867	4.99536	31.8972	4.16637e-05
Bt.72.1.S1_at	MMP1	matrix metallopeptidase 1 (interstitial collagenase)	8.97632	5.65332	3.32299	10.0074	0.000122865
Bt.7214.1.S1_a_at	COL4A3BP	collagen, type IV, alpha 3 (Goodpasture antigen) binding protein	10.2345	8.72404	1.51042	2.84893	1.1721e-05
Bt.734.1.S1_at	ADAM9	ADAM metallopeptidase domain 9 (meltrin gamma)	9.02618	7.07098	1.95519	3.87768	0
Bt.7349.1.S1_at	---	Transcribed locus	12.2552	10.6023	1.65288	3.1446	0
Bt.7356.1.S1_at	MYST4	MYST histone acetyltransferase (monocytic leukemia) 4	11.2073	9.31607	1.89125	3.70957	0
Bt.7397.1.S1_at	FSTL1	follistatin-like 1	11.3769	9.50576	1.87118	3.65833	0
Bt.7467.1.S1_at	---	Transcribed locus	10.4179	7.54169	2.87618	7.34204	1.1721e-05
Bt.7491.1.S1_a_at	LOC539802 /// LOC613824 /// LOC790863	similar to p20-CGGBP /// hypothetical protein LOC790863	11.8957	10.4206	1.47507	2.77997	1.59269e-05
Bt.7633.1.S1_at	EEF1E1	eukaryotic translation elongation factor 1 epsilon 1	9.457	8.10454	1.35246	2.55347	5.16765e-05
Bt.7671.1.S1_at	IFITM3	interferon induced transmembrane protein 3 (1-8U)	13.067	7.37305	5.69399	51.768	1.59269e-05
Bt.7728.1.A1_at	---	Transcribed locus	9.6489	8.23233	1.41656	2.66949	0
Bt.7775.1.A1_at	UAP1	UDP-N-acteylglucosamine pyrophosphorylase 1	11.2587	7.8845	3.37415	10.3686	2.7656e-05
Bt.7791.1.S1_at	TMEM189	transmembrane protein 189	9.75252	7.81433	1.93819	3.83224	3.22664e-06
Bt.7816.1.S1_at	---	Transcribed locus	11.2464	6.85166	4.3947	21.0347	7.13476e-06
Bt.7839.1.A1_at	SON	SON DNA binding protein	10.0347	8.57931	1.45534	2.74222	4.87089e-05
Bt.7843.1.S1_at	JAGN1	jagunal homolog 1 (Drosophila)	9.75122	8.2905	1.46072	2.75246	0
Bt.801.1.S1_at	---	Transcribed locus	9.64852	8.18602	1.4625	2.75586	0
Bt.8015.3.A1_at	---	Transcribed locus	10.8354	7.61168	3.22372	9.34195	1.20121e-05
Bt.8144.1.S1_at	XCL1	chemokine (C motif) ligand 1	8.38986	6.08593	2.30393	4.93799	3.255e-05
Bt.8220.2.S1_at	TACC1	transforming, acidic coiled-coil containing protein 1	10.6452	8.15855	2.48668	5.60486	6.84937e-05
Bt.8234.1.S1_at	WDR42A	WD repeat domain 42A	10.4784	8.83968	1.63873	3.11392	7.13476e-06
Bt.8243.1.A1_at	ZFP91	zinc finger protein 91 homolog (mouse)	12.0453	10.3124	1.73291	3.32398	0
Bt.8258.1.S1_at	LOC786819	similar to MBNL protein	9.341	6.71287	2.62812	6.18221	5.41144e-05
Bt.8282.1.S1_at	DPP4	dipeptidyl-peptidase 4 (CD26, adenosine deaminase complexing protein 2)	9.90575	8.5659	1.33985	2.53125	2.32824e-05
Bt.8321.1.A1_at	LOC538506	hypothetical LOC538506	10.311	8.27118	2.03986	4.11206	5.16765e-05
Bt.8322.1.S1_at	---	Transcribed locus	12.3288	10.6139	1.71493	3.28281	1.69829e-05
Bt.8323.1.S1_at	DDX21	DEAD (Asp-Glu-Ala-Asp) box polypeptide 21	11.323	10.0984	1.22463	2.33695	0
Bt.8353.1.A1_at	LGALS8	Lectin, galactoside-binding, soluble, 8 (galectin 8)	9.62407	8.37847	1.2456	2.37117	0
Bt.8436.1.S1_at	IFI6	interferon, alpha-inducible protein 6	10.9282	5.96919	4.95899	31.1032	3.22454e-05
Bt.8437.1.A1_at	ZFHX4	Zinc finger homeobox 4	8.57669	6.03478	2.54191	5.82359	7.38688e-05
Bt.8441.1.A1_at	---	Transcribed locus	11.0606	6.8279	4.23273	18.8009	3.22664e-06
Bt.8443.1.S1_at	---	Transcribed locus	10.7865	9.14535	1.64116	3.11917	1.20121e-05
Bt.8508.1.A1_at	CREB3L2	cAMP responsive element binding protein 3-like 2	9.56802	7.06638	2.50164	5.6633	1.1721e-05
Bt.8521.1.A1_at	LMAN1	Lectin, mannose-binding, 1	10.4314	8.69697	1.73445	3.32754	1.20121e-05
Bt.8606.1.S1_a_at	---	Transcribed locus	9.80935	8.06703	1.74232	3.34573	5.16765e-05
Bt.8619.1.S1_at	SH3BP5	SH3-domain binding protein 5 (BTK-associated)	12.497	10.4635	2.03357	4.09418	0
Bt.8674.1.A1_at	---	Transcribed locus	10.3261	7.40422	2.9219	7.57845	0.00010645
Bt.8785.1.S1_at	---	Transcribed locus	9.10656	6.6891	2.41746	5.3423	7.13476e-06
Bt.8790.1.S1_at	SLC43A2	solute carrier family 43, member 2	10.1847	8.21526	1.96944	3.91615	0
Bt.8824.1.S1_at	---	Transcribed locus	10.1222	8.26487	1.85729	3.62327	1.1721e-05
Bt.887.1.S1_at	LOC519789	similar to dynein light intermediate chain 2	11.2266	9.29645	1.93011	3.81084	0
Bt.8879.2.S1_at	---	Transcribed locus	9.76518	6.88778	2.87739	7.34821	0
Bt.8962.3.S1_s_at	USP18	ubiquitin specific peptidase 18	8.71801	6.27544	2.44257	5.43609	7.17709e-05
Bt.9042.1.A1_at	EIF5	eukaryotic translation initiation factor 5	12.5062	10.9824	1.52373	2.87534	0
Bt.9086.1.S1_at	AP1S1	Adaptor-related protein complex 1, sigma 1 subunit	10.1415	6.4095	3.73203	13.2878	9.57175e-05
Bt.9090.1.S1_at	---	---	11.0008	9.34715	1.65366	3.14631	0
Bt.9129.1.S1_at	CNTROB	centrobin, centrosomal BRCA2 interacting protein	11.3394	8.47546	2.86396	7.2801	0
Bt.9240.1.A1_at	PPP6C	protein phosphatase 6, catalytic subunit	10.5753	8.92913	1.64616	3.12999	2.34789e-05
Bt.9296.1.A1_at	LOC512486	similar to Interferon-induced guanylate-binding protein 1 (GTP-binding protein 1) (Guanine nucleotide-binding protein 1) (HuGBP-1)	8.21805	5.91805	2.3	4.92458	8.93756e-05
Bt.934.1.A1_at	PHF20	PHD finger protein 20	11.0572	9.08485	1.97232	3.92399	4.16637e-05
Bt.9379.1.S1_at	MAOA	monoamine oxidase A	8.98692	6.47087	2.51605	5.72015	1.20121e-05
Bt.9423.1.S1_at	---	Transcribed locus, strongly similar to NP_006197.1 platelet-derived growth factor receptor alpha precursor [Homo sapiens]	11.4821	5.22421	6.25788	76.526	5.16765e-05
Bt.9433.1.S1_at	DDX24	DEAD (Asp-Glu-Ala-Asp) box polypeptide 24	11.2157	9.11558	2.10012	4.28745	3.02056e-05
Bt.944.1.S1_at	---	Transcribed locus	9.27086	6.71423	2.55663	5.88334	0
Bt.9445.1.S1_at	LOC509419	Similar to SMF protein	9.44906	8.02218	1.42687	2.68864	0
Bt.9459.1.S1_at	KCTD5	potassium channel tetramerisation domain containing 5	12.4873	10.4813	2.00606	4.01684	0
Bt.9496.1.S1_at	ZNF609	zinc finger protein 609	8.45633	7.21082	1.24552	2.37103	0
Bt.9506.1.S1_at	MPHOSPH8	M-phase phosphoprotein 8	11.4221	9.63771	1.7844	3.44476	0
Bt.9545.1.S1_at	CDC5L	CDC5 cell division cycle 5-like (S. pombe)	11.7832	10.1419	1.64129	3.11945	5.16765e-05
Bt.9559.2.S1_at	APP	amyloid beta (A4) precursor protein (peptidase nexin-II, Alzheimer disease)	10.2502	6.58996	3.66026	12.643	1.59269e-05
Bt.958.2.S1_at	TNFAIP6	tumor necrosis factor, alpha-induced protein 6	8.67085	5.74599	2.92487	7.59403	1.20121e-05
Bt.9589.1.S1_at	LOC535277	hypothetical LOC535277	11.6216	8.39261	3.22898	9.37602	8.61887e-05
Bt.9594.1.S1_at	---	Transcribed locus	11.18	7.76167	3.41834	10.6911	2.52712e-05
Bt.9696.1.S1_at	TBC1D23	TBC1 domain family, member 23	10.6325	9.28379	1.34868	2.54679	0
Bt.9797.1.S1_at	PMPCB	peptidase (mitochondrial processing) beta	10.8731	9.10593	1.76712	3.40373	3.22664e-06
Bt.9841.1.S1_at	---	Transcribed locus	11.7055	5.80163	5.9039	59.8758	5.64295e-05
Bt.9858.1.S1_at	MAP2K7	mitogen-activated protein kinase kinase 7	10.1116	8.87189	1.23975	2.36158	7.13476e-06
Bt.9900.1.S1_at	APPBP2	amyloid beta precursor protein (cytoplasmic tail) binding protein 2	10.04	8.64607	1.39395	2.62796	0
Bt.9921.1.A1_at	RASAL2	RAS protein activator like 2	10.4052	8.41695	1.98827	3.96762	0
Bt.9927.2.S1_at	---	Transcribed locus	9.78057	8.12346	1.65711	3.15384	0
Bt.9966.1.S1_at	LOC782818	similar to procollagen alpha 2(V)	9.04154	5.81706	3.22448	9.34684	3.22664e-06
Bt.9989.1.S1_at	---	Transcribed locus	9.25437	6.59561	2.65876	6.31492	1.12795e-05
Bt.9996.1.S1_at	DHCR24	24-dehydrocholesterol reductase	10.4545	7.14034	3.31419	9.94652	0
BtAffx.29967.1.S1_at	---	---	13.0573	11.4525	1.60483	3.04161	0
BtAffx.29968.1.S1_at	---	---	13.7725	10.2274	3.54513	11.6732	0
