# Supplementary material for: Sequential analysis of global gene expression profiles in immature and in vitro matured bovine oocytes: potential molecular markers of oocyte maturation
Source: BMC Genomics. 2011 Mar 16;12:151. doi: 10.1186/1471-2164-12-151 (PMC3068982; doi:10.1186/1471-2164-12-151)
Supplement: Additional file 4 — Table S2: Transcripts under-expressed in IVM oocytes compared to immature oocytes (GV). [file 1471-2164-12-151-S4.XLS]

## Sheet: downreg
Probe.Set.ID	Gene.Symbol	Gene.Title	mean(Mature)	mean(Immature)	log2(fold-change)	fold-change	q-value
AFFX-Bt-gapd-M_at	GAPDH	glyceraldehyde-3-phosphate dehydrogenase	10.4541	12.3953	-1.94119	-3.84021	1.1721e-05
Bt.10002.1.S1_at	LOC784163	Similar to AP-3 complex beta3B subunit	7.21358	8.77451	-1.56093	-2.95044	0
Bt.1004.1.A1_at	CPSF6	cleavage and polyadenylation specific factor 6, 68kDa	8.00719	9.51109	-1.5039	-2.83608	1.69829e-05
Bt.10073.1.A1_at	---	Transcribed locus	6.87419	9.76635	-2.89216	-7.4238	0
Bt.10077.1.S2_at	IRF1	interferon regulatory factor 1	6.5688	8.6826	-2.1138	-4.3283	0
Bt.10078.1.S1_at	ALG11	asparagine-linked glycosylation 11 homolog (S. cerevisiae, alpha-1,2-mannosyltransferase)	6.83241	9.29015	-2.45774	-5.49357	2.34789e-05
Bt.10106.1.S1_at	---	Transcribed locus	8.07252	9.80761	-1.73509	-3.32899	1.59269e-05
Bt.10113.1.S1_at	LOC541014	hypothetical protein LOC541014	6.95717	9.39625	-2.43908	-5.42294	0
Bt.10127.1.S1_at	HN1L	hematological and neurological expressed 1-like	8.2547	11.368	-3.11333	-8.65375	3.22664e-06
Bt.10154.1.S1_at	CISD1	CDGSH iron sulfur domain 1	8.65624	11.4906	-2.83437	-7.13229	1.20121e-05
Bt.10185.1.S1_at	THEM4	thioesterase superfamily member 4	6.45406	8.12175	-1.66769	-3.17705	3.31432e-05
Bt.10214.1.S1_at	STK17A	serine/threonine kinase 17a	8.11468	9.71518	-1.60051	-3.0325	0
Bt.10230.1.A1_at	MLSTD2	male sterility domain containing 2	8.70269	10.3677	-1.66503	-3.1712	7.13476e-06
Bt.1024.2.S1_at	C27H8ORF41	chromosome 8 open reading frame 41 ortholog	7.17813	8.6182	-1.44007	-2.71333	7.13476e-06
Bt.10312.1.A1_at	TMEM184B	transmembrane protein 184B	7.76836	10.731	-2.96261	-7.79533	1.59269e-05
Bt.10321.1.S1_at	DDX24	DEAD (Asp-Glu-Ala-Asp) box polypeptide 24	8.97566	11.2364	-2.26072	-4.79231	4.34923e-05
Bt.1033.1.S1_at	ZBTB48	zinc finger and BTB domain containing 48	6.39622	9.77512	-3.3789	-10.4028	1.1721e-05
Bt.10387.1.S1_at	ABCF1	ATP-binding cassette, sub-family F (GCN20), member 1	8.53761	11.0534	-2.5158	-5.71914	0
Bt.10391.1.S1_at	PSRC1	proline/serine-rich coiled-coil 1	7.33192	9.83541	-2.50349	-5.67057	3.22664e-06
Bt.10397.1.A1_at	RNF20	ring finger protein 20	8.88694	12.1048	-3.21783	-9.30383	5.57778e-05
Bt.1040.2.S1_at	NOL1	nucleolar protein 1, 120kDa	6.82231	8.077	-1.25469	-2.38615	6.25218e-06
Bt.10515.1.S1_at	NXN	nucleoredoxin	7.25666	9.5632	-2.30654	-4.94695	0
Bt.10616.1.S1_a_at	LOC618944	similar to chromosome 6 open reading frame 52	6.15243	11.0198	-4.86741	-29.1902	0
Bt.10631.1.A1_at	ZNF547	zinc finger protein 547	8.82991	10.3674	-1.53746	-2.90283	5.57778e-05
Bt.1066.2.S1_a_at	FAM50A	family with sequence similarity 50, member A	7.12863	9.78915	-2.66052	-6.32259	0
Bt.10699.1.S1_at	---	Transcribed locus, strongly similar to NP_064393.1 FK506 binding protein 12-rapamycin associated protein 1 [Mus musculus]	8.05965	9.47106	-1.4114	-2.65996	0
Bt.1071.1.S1_a_at	TP53I3	tumor protein p53 inducible protein 3	7.01554	8.29517	-1.27963	-2.42776	0
Bt.1072.1.S1_at	ABR	active BCR-related gene	6.93294	8.75724	-1.82429	-3.54133	9.70724e-05
Bt.10797.2.S1_a_at	LOC615093	similar to LOC389203 protein	8.29838	9.83476	-1.53638	-2.90066	0
Bt.10808.1.S1_at	SLC25A17	solute carrier family 25 (mitochondrial carrier; peroxisomal membrane protein, 34kDa), member 17	9.98566	12.2113	-2.22568	-4.67732	5.16765e-05
Bt.10844.1.S1_at	---	Transcribed locus, moderately similar to NP_038810.2 phosphatidylserine synthase 2 [Mus musculus]	7.60521	9.22874	-1.62354	-3.08129	2.34789e-05
Bt.10852.1.S1_at	DDB2	damage-specific DNA binding protein 2, 48kDa	7.12883	9.95535	-2.82652	-7.09362	7.13476e-06
Bt.10885.2.S1_at	BAG2	BCL2-associated athanogene 2	6.81602	8.81074	-1.99471	-3.98537	2.22183e-05
Bt.1089.1.A1_at	UBLCP1	ubiquitin-like domain containing CTD phosphatase 1	9.66117	11.0528	-1.39163	-2.62375	1.20121e-05
Bt.10915.1.A1_at	DAP3	death associated protein 3	6.75507	10.7663	-4.0112	-16.1246	1.59269e-05
Bt.10919.1.S1_at	ZDHHC13	zinc finger, DHHC-type containing 13	9.21913	11.766	-2.54691	-5.84382	0
Bt.10928.1.A1_at	---	Transcribed locus, strongly similar to NP_001091853.1 retinitis pigmentosa GTPase regulator [Bos taurus]	7.1098	9.90448	-2.79468	-6.93877	0
Bt.10962.2.S1_at	VCPIP1	valosin containing protein (p97)/p47 complex interacting protein 1	7.17796	9.00183	-1.82387	-3.54029	0
Bt.10981.1.A1_at	POLR1E	Polymerase (RNA) I polypeptide E, 53kDa	6.52895	10.4275	-3.89858	-14.9139	3.22454e-05
Bt.11024.1.S1_at	SNRPB2	Small nuclear ribonucleoprotein polypeptide B''	9.14475	11.3444	-2.19968	-4.59378	0
Bt.11039.1.S1_at	COL5A3	collagen, type V, alpha 3	7.12665	9.16468	-2.03803	-4.10685	4.70691e-06
Bt.11059.1.S1_at	RBM5	RNA binding motif protein 5	8.8202	12.2035	-3.38329	-10.4345	0
Bt.1106.1.S1_at	HSPBP1	hsp70-interacting protein	7.63138	9.92359	-2.29221	-4.89805	1.1721e-05
Bt.11078.1.S1_a_at	AKR7A2	aldo-keto reductase family 7, member A2 (aflatoxin aldehyde reductase)	6.85715	8.13598	-1.27883	-2.42642	1.30429e-05
Bt.11082.1.S1_at	C23H6orf129	chromosome 6 open reading frame 129 ortholog	7.39066	11.924	-4.53332	-23.156	0
Bt.11095.1.S1_a_at	VPS4A	vacuolar protein sorting 4 homolog A (S. cerevisiae)	7.19467	9.91895	-2.72428	-6.60829	0
Bt.11129.1.S1_at	MCM3	minichromosome maintenance complex component 3	7.7931	11.7881	-3.99497	-15.9443	3.7578e-05
Bt.11133.2.S1_a_at	USE1	unconventional SNARE in the ER 1 homolog (S. cerevisiae)	6.49509	8.74872	-2.25363	-4.7688	4.16637e-05
Bt.11178.1.S1_at	GPC3	glypican 3	8.76648	10.5126	-1.7461	-3.35451	2.02135e-05
Bt.1118.1.A1_at	LOC539014	Hypothetical LOC539014	7.89797	10.4076	-2.50966	-5.69485	0
Bt.11184.1.S1_at	SFXN4	sideroflexin 4	10.1437	12.2125	-2.06877	-4.19529	0
Bt.11193.1.S1_at	TIMM23	translocase of inner mitochondrial membrane 23 homolog (yeast)	7.66297	12.6652	-5.00226	-32.0501	5.16765e-05
Bt.11208.1.S1_at	CALM3 /// LOC407095	calmodulin /// calmodulin 3 (phosphorylase kinase, delta)	7.32019	9.47366	-2.15348	-4.44898	4.08707e-05
Bt.1121.1.S1_at	TAF9	TAF9 RNA polymerase II, TATA box binding protein (TBP)-associated factor, 32kDa	9.76962	11.1442	-1.37455	-2.59287	3.1005e-05
Bt.1122.1.A1_at	LYAR	Ly1 antibody reactive homolog (mouse)	6.2972	11.8549	-5.55766	-47.1002	5.24328e-05
Bt.11225.1.S1_at	UFD1L	ubiquitin fusion degradation 1 like	7.13726	9.45834	-2.32108	-4.99705	0
Bt.11256.1.S1_at	CNOT1	CCR4-NOT transcription complex, subunit 1	8.8275	11.9077	-3.08017	-8.45712	3.255e-05
Bt.11258.2.A1_a_at	RNF31	ring finger protein 31	6.92676	10.1419	-3.21513	-9.28648	2.6831e-05
Bt.11260.2.S1_at	TGOLN2	trans-golgi network protein 2	6.68844	10.2667	-3.57828	-11.9446	3.60846e-05
Bt.11264.1.S1_at	IHPK2	inositol hexaphosphate kinase 2	8.35351	10.2233	-1.86979	-3.6548	0
Bt.11266.2.S1_a_at	EPS15L1	epidermal growth factor receptor pathway substrate 15-like 1	6.59116	8.5819	-1.99074	-3.97441	9.74528e-05
Bt.11282.1.S1_at	---	Transcribed locus	8.08779	9.76228	-1.67449	-3.19206	1.52397e-05
Bt.11347.1.A1_at	---	---	7.30426	8.41661	-1.11235	-2.16198	4.70691e-06
Bt.11352.1.S1_at	EBNA1BP2	EBNA1 binding protein 2	7.30946	10.1142	-2.80476	-6.98743	3.78243e-05
Bt.1145.1.S1_at	C3H1orf123	chromosome 1 open reading frame 123 ortholog	7.58128	9.71945	-2.13817	-4.40204	0
Bt.11456.1.S1_at	MMS19	MMS19 nucleotide excision repair homolog (S. cerevisiae)	7.13353	10.1751	-3.04155	-8.23376	0
Bt.11482.1.S1_at	NKIRAS1	NFKB inhibitor interacting Ras-like 1	6.71126	9.36879	-2.65753	-6.30954	0.00012508
Bt.11485.1.A1_at	AADAT	aminoadipate aminotransferase	6.69104	11.0403	-4.34929	-20.3829	3.78243e-05
Bt.11487.1.A1_at	PTCD3	Pentatricopeptide repeat domain 3	7.00301	10.6862	-3.6832	-12.8456	0
Bt.11593.1.S1_at	LOC514704	similar to KIAA0232 protein	7.16227	8.56598	-1.40371	-2.64581	3.22664e-06
Bt.11606.2.S1_at	TFB1M	transcription factor B1, mitochondrial	7.71774	9.75831	-2.04057	-4.11408	1.20121e-05
Bt.1166.1.S1_at	C7H19orf62	chromosome 19 open reading frame 62 ortholog	7.41609	10.0208	-2.60469	-6.0826	1.12795e-05
Bt.11666.1.S1_at	SCAP	SREBF chaperone	8.72245	9.83006	-1.1076	-2.15487	2.8539e-05
Bt.117.1.S1_at	GNG12	guanine nucleotide binding protein (G protein), gamma 12	6.61599	8.41479	-1.7988	-3.47932	0
Bt.11739.1.S1_a_at	STAP2	signal transducing adaptor family member 2	7.15015	9.57717	-2.42703	-5.37784	3.78243e-05
Bt.1175.1.S1_at	TIMM9	Translocase of inner mitochondrial membrane 9 homolog (yeast)	6.82309	11.6171	-4.79401	-27.7423	3.22664e-06
Bt.11793.2.S1_at	TMEM209	transmembrane protein 209	7.02066	8.9653	-1.94464	-3.84942	2.22183e-05
Bt.11797.2.S1_at	SEPT11	Septin 11	7.80246	9.36302	-1.56056	-2.94968	3.19665e-05
Bt.11855.1.S1_at	COX4NB	COX4 neighbor	8.94316	11.8248	-2.88162	-7.36979	0
Bt.1189.1.S1_at	LOC524021 /// LOC785710	hypothetical LOC524021 /// hypothetical protein LOC785710	7.28309	8.62621	-1.34312	-2.537	0
Bt.11916.1.S1_at	LOC615412	hypothetical LOC615412	7.08821	12.2323	-5.1441	-35.3613	0
Bt.11925.2.S1_a_at	TM2D3	TM2 domain containing 3	6.43173	7.80152	-1.36979	-2.58432	7.13476e-06
Bt.11951.1.A1_at	LRRC8E	Leucine rich repeat containing 8 family, member E	7.59513	9.61858	-2.02345	-4.06554	1.1721e-05
Bt.12024.1.S1_at	---	Transcribed locus	8.35053	9.59574	-1.24522	-2.37054	0
Bt.12035.1.S1_at	TIMM13	translocase of inner mitochondrial membrane 13 homolog (yeast)	9.73716	10.9746	-1.23742	-2.35776	3.40317e-05
Bt.12047.1.S1_at	LOC788724	similar to Hist2h2aa1 protein	9.99975	11.727	-1.72726	-3.31099	8.93756e-05
Bt.1206.1.S1_at	BSPRY	B-box and SPRY domain containing	6.44499	9.79855	-3.35356	-10.2217	1.20121e-05
Bt.12066.1.S1_at	ZCCHC9	zinc finger, CCHC domain containing 9	8.25165	10.1781	-1.92644	-3.80116	3.22454e-05
Bt.1207.1.S1_a_at	SLC16A13	solute carrier family 16, member 13 (monocarboxylic acid transporter 13)	6.05296	7.97515	-1.92219	-3.78999	0
Bt.1217.2.S1_at	TOMM70A	translocase of outer mitochondrial membrane 70 homolog A (S. cerevisiae)	6.56269	9.70949	-3.1468	-8.85688	0
Bt.12180.1.S1_at	EXOSC8	exosome component 8	7.44669	10.1568	-2.71011	-6.54371	0
Bt.12205.1.S1_at	ZNF593	zinc finger protein 593	6.75115	7.96433	-1.21318	-2.31849	1.20121e-05
Bt.12211.1.S1_at	PECI	peroxisomal D3,D2-enoyl-CoA isomerase	6.47204	9.7256	-3.25356	-9.53716	0
Bt.12295.1.S1_at	PDPN	podoplanin	6.71417	8.38502	-1.67085	-3.18401	0
Bt.12300.2.S1_at	MYH1 /// MYH2	myosin, heavy chain 1, skeletal muscle, adult /// myosin, heavy chain 2, skeletal muscle, adult	5.74292	8.92333	-3.1804	-9.06561	0
Bt.12319.1.S1_at	RASSF7	Ras association (RalGDS/AF-6) domain family (N-terminal) member 7	6.88675	8.82973	-1.94298	-3.845	0
Bt.12322.1.S1_at	AHCY	S-adenosylhomocysteine hydrolase	9.09545	10.7846	-1.68918	-3.22474	3.60846e-05
Bt.12332.1.A1_at	ZNF354A	zinc finger protein 354A	7.62453	10.0812	-2.45671	-5.48964	3.1005e-05
Bt.12340.1.S1_at	PSMC1	proteasome (prosome, macropain) 26S subunit, ATPase, 1	8.75956	11.5792	-2.81963	-7.05982	1.30429e-05
Bt.12365.1.S1_at	CCT2	chaperonin containing TCP1, subunit 2 (beta)	10.828	12.699	-1.87099	-3.65783	0
Bt.12411.1.S1_at	LMNA	lamin A/C	6.94136	9.2616	-2.32024	-4.99416	7.13476e-06
Bt.12416.1.S1_at	STX5	syntaxin 5	7.12541	8.45078	-1.32537	-2.50597	0
Bt.1242.1.S1_at	---	---	7.60734	10.7436	-3.13623	-8.79224	3.31432e-05
Bt.12426.1.S1_at	LOC613996	similar to FLJ10769 protein	7.92883	10.9545	-3.02568	-8.14369	5.16765e-05
Bt.12429.1.S1_at	EDF1	endothelial differentiation-related factor 1	7.68403	9.81887	-2.13484	-4.39188	4.16637e-05
Bt.1248.1.S1_at	GGA2	Golgi associated, gamma adaptin ear containing, ARF binding protein 2	7.77859	10.2609	-2.48234	-5.58803	1.20121e-05
Bt.12500.2.S1_a_at	LCP1	lymphocyte cytosolic protein 1 (L-plastin)	6.85918	7.95056	-1.09138	-2.13077	0
Bt.12505.1.S1_at	SPTAN1	spectrin, alpha, non-erythrocytic 1 (alpha-fodrin)	9.93135	11.2326	-1.30122	-2.46438	3.22664e-06
Bt.12514.1.S1_at	PHB2	prohibitin 2	8.16659	10.3522	-2.18562	-4.54924	0
Bt.12564.1.S1_at	DKC1	dyskeratosis congenita 1, dyskerin	9.10217	10.9653	-1.86318	-3.63808	4.16637e-05
Bt.1258.1.S1_at	DHX8	DEAH (Asp-Glu-Ala-His) box polypeptide 8	7.01807	10.1385	-3.12039	-8.69625	0
Bt.12630.1.A1_at	CBX8	chromobox homolog 8 (Pc class homolog, Drosophila)	6.79464	9.29242	-2.49778	-5.64816	0
Bt.12663.1.S1_at	LOC514812	cytokeratin 19	6.97946	9.58654	-2.60708	-6.09269	1.20121e-05
Bt.12664.1.A1_at	ZMYM5	zinc finger, MYM-type 5	8.97096	10.4718	-1.50083	-2.83005	6.40499e-05
Bt.1267.1.S1_at	---	Transcribed locus, strongly similar to XP_509371.2 PREDICTED: myosin light chain 2 isoform 2 [Pan troglodytes]	8.05347	10.2152	-2.16175	-4.47458	1.59269e-05
Bt.12679.1.S1_at	LOC614728 /// LOC789136	similar to bifunctional phosphopantetheine adenylyl transferase / dephospho CoA kinase	7.20992	8.76443	-1.55451	-2.93734	3.22664e-06
Bt.12684.2.S1_at	---	Transcribed locus	8.38608	11.755	-3.36891	-10.331	0.000121267
Bt.12708.1.A1_at	---	Transcribed locus	6.36045	9.36947	-3.00902	-8.05017	4.34923e-05
Bt.12713.1.S1_at	GLOD4	glyoxalase domain containing 4	9.43855	10.4866	-1.04805	-2.06774	2.34789e-05
Bt.1272.1.S1_at	B3GNT3	UDP-GlcNAc:betaGal beta-1,3-N-acetylglucosaminyltransferase 3	6.94983	9.842	-2.89216	-7.42382	0
Bt.12721.1.A1_at	CD3EAP	CD3e molecule, epsilon associated protein	6.93554	10.6753	-3.73973	-13.3589	0
Bt.12732.1.S1_at	NYREN18	NEDD8 ultimate buster-1	6.40675	10.8188	-4.41202	-21.2888	5.03095e-05
Bt.12734.2.A1_s_at	TCOF1	Treacher Collins-Franceschetti syndrome 1	7.47609	9.01683	-1.54074	-2.90943	2.34789e-05
Bt.12744.1.S1_at	ATP2C2	ATPase, Ca++ transporting, type 2C, member 2	6.51439	9.42182	-2.90744	-7.50285	0
Bt.12773.1.S1_at	SLC2A8	solute carrier family 2, (facilitated glucose transporter) member 8	7.02458	9.05286	-2.02828	-4.07918	2.6831e-05
Bt.1280.2.S1_a_at	SLC25A11	solute carrier family 25 (mitochondrial carrier; oxoglutarate carrier), member 11	7.25196	8.85778	-1.60582	-3.04369	8.93756e-05
Bt.1284.1.S1_at	FLAD1	FAD1 flavin adenine dinucleotide synthetase homolog (S. cerevisiae)	6.53133	7.76996	-1.23863	-2.35975	1.1721e-05
Bt.12864.1.S1_at	PHPT1	phosphohistidine phosphatase 1	7.24761	8.80445	-1.55684	-2.94209	1.52397e-05
Bt.12867.2.S1_at	ZNF318	zinc finger protein 318	7.66643	9.24523	-1.5788	-2.98721	0
Bt.12874.1.S1_at	UROS	uroporphyrinogen III synthase (congenital erythropoietic porphyria)	8.00598	9.5158	-1.50982	-2.84775	4.08707e-05
Bt.12878.1.S1_at	RNF4	ring finger protein 4	8.38163	10.3583	-1.97662	-3.9357	0
Bt.12887.1.S1_at	EFTUD2	elongation factor Tu GTP binding domain containing 2	8.59268	11.7061	-3.11345	-8.65451	0
Bt.12888.2.S1_at	MRPS7	mitochondrial ribosomal protein S7	8.69111	10.4313	-1.74023	-3.34089	1.59269e-05
Bt.12890.1.S1_at	UROC1	urocanase domain containing 1	6.53219	8.177	-1.64481	-3.12707	7.13476e-06
Bt.12902.1.S1_at	ZNF304	zinc finger protein 304	6.51482	8.12718	-1.61236	-3.05751	0
Bt.1294.1.S1_at	DNAJA3	DnaJ (Hsp40) homolog, subfamily A, member 3	6.88554	8.71515	-1.82961	-3.5544	0
Bt.12966.1.S1_at	NOLA2	nucleolar protein family A, member 2 (H/ACA small nucleolar RNPs)	7.92091	10.2435	-2.3226	-5.00232	0
Bt.12969.2.A1_at	BYSL	bystin-like	6.77543	8.56634	-1.7909	-3.46032	0
Bt.13063.1.S1_at	UBE2A	ubiquitin-conjugating enzyme E2A (RAD6 homolog)	7.18374	8.72828	-1.54454	-2.91712	0
Bt.1313.1.S1_at	LOC514842	similar to PO-GA	7.20007	9.656	-2.45593	-5.48668	0
Bt.1314.1.A1_at	SFRS8	splicing factor, arginine/serine-rich 8 (suppressor-of-white-apricot homolog, Drosophila)	7.85975	9.61235	-1.7526	-3.36965	1.1721e-05
Bt.13162.1.S1_at	KRT5 /// KRT72	keratin 5 (epidermolysis bullosa simplex, Dowling-Meara/Kobner/Weber-Cockayne types) /// keratin 72	7.22583	9.53404	-2.30821	-4.9527	8.68094e-05
Bt.13189.1.A1_at	ORC4L	Origin recognition complex, subunit 4-like (yeast)	8.65441	9.93637	-1.28196	-2.43169	5.16765e-05
Bt.13211.2.S1_at	ESD	esterase D/formylglutathione hydrolase	9.30076	12.7488	-3.44807	-10.9137	4.70691e-06
Bt.13217.1.S1_at	C12orf10	MYG1 protein	6.47241	9.63742	-3.165	-8.96935	3.255e-05
Bt.13219.1.S1_at	HEXIM2	hexamthylene bis-acetamide inducible 2	7.67714	12.4016	-4.72446	-26.4366	0
Bt.1325.1.S1_at	FN3KRP	fructosamine-3-kinase-related protein	7.70488	9.67855	-1.97367	-3.92765	0
Bt.13256.1.A1_at	PIAS2	protein inhibitor of activated STAT, 2	7.70125	11.4438	-3.74256	-13.3851	0
Bt.13296.2.A1_at	TMEM16K	transmembrane protein 16K	7.09504	8.61398	-1.51894	-2.8658	3.22454e-05
Bt.1330.1.S1_at	AKR1B1	aldo-keto reductase family 1, member B1 (aldose reductase)	10.3492	13.2741	-2.92485	-7.59395	3.1005e-05
Bt.1334.1.S1_at	MGC148714	similar to Cytochrome c oxidase polypeptide VIc-2	9.18234	10.9558	-1.77344	-3.41869	0
Bt.13347.1.S1_at	MLLT1	myeloid/lymphoid or mixed-lineage leukemia (trithorax homolog, Drosophila); translocated to, 1	7.57436	9.03644	-1.46208	-2.75505	0
Bt.13348.1.S1_at	GPATCH3	G patch domain containing 3	6.51431	8.84685	-2.33254	-5.0369	0
Bt.13350.1.S1_at	---	Transcribed locus, weakly similar to XP_001368811.1 PREDICTED: similar to zinc finger protein 135 (clone pHZ-17), [Monodelphis domestica]	8.52973	11.2848	-2.75512	-6.75107	0
Bt.13377.1.S1_at	CHMP1A	Chromatin modifying protein 1A	7.13038	9.73004	-2.59966	-6.06143	4.34923e-05
Bt.1338.1.A1_at	ZCCHC17	zinc finger, CCHC domain containing 17	6.94556	8.60907	-1.66351	-3.16787	2.52712e-05
Bt.13382.1.S1_at	PAF1	Paf1, RNA polymerase II associated factor, homolog (S. cerevisiae)	8.04374	10.5672	-2.52349	-5.7497	2.8539e-05
Bt.13402.1.S1_at	C13H20orf30	chromosome 20 open reading frame 30 ortholog	9.16405	12.1329	-2.96881	-7.82891	0
Bt.13408.1.S1_at	LOC532923	similar to giantin	8.45345	9.60695	-1.1535	-2.22453	0
Bt.13425.1.A1_at	DDX20	DEAD (Asp-Glu-Ala-Asp) box polypeptide 20	9.2137	10.6146	-1.40091	-2.64069	0
Bt.13431.1.S1_a_at	LOC100126170	hypothetical protein LOC100126170	6.5553	10.6625	-4.10719	-17.2341	0
Bt.1344.1.S1_at	ACO1	aconitase 1, soluble	7.64142	9.13388	-1.49246	-2.81368	4.92986e-05
Bt.13441.1.S1_at	C20orf111	hypothetical protein LOC510457	7.67077	12.8859	-5.21517	-37.1469	5.03095e-05
Bt.13477.1.S1_at	ANAPC7	Anaphase promoting complex subunit 7	8.26468	11.1395	-2.87481	-7.33508	2.34789e-05
Bt.13478.1.A1_at	LSM10	LSM10, U7 small nuclear RNA associated	7.01388	9.24322	-2.22933	-4.68918	2.6831e-05
Bt.13493.1.A1_at	CELSR2	Cadherin, EGF LAG seven-pass G-type receptor 2 (flamingo homolog, Drosophila)	7.1753	8.40415	-1.22886	-2.34381	4.16637e-05
Bt.13504.1.S1_at	C3orf39	glycosyltransferase	6.61612	8.97164	-2.35552	-5.11777	3.69067e-05
Bt.13505.1.S1_at	GPI	glucose phosphate isomerase	9.349	11.3973	-2.04826	-4.13606	0
Bt.13515.2.A1_s_at	RPUSD3	RNA pseudouridylate synthase domain containing 3	8.09983	10.6624	-2.56261	-5.90774	1.1721e-05
Bt.13518.1.A1_at	CRYZL1	crystallin, zeta (quinone reductase)-like 1	7.03257	8.89504	-1.86247	-3.63629	0
Bt.13553.2.S1_a_at	SPCS3	signal peptidase complex subunit 3 homolog (S. cerevisiae)	7.64926	9.03711	-1.38785	-2.61688	3.22664e-06
Bt.13559.1.S1_at	CCDC59	coiled-coil domain containing 59	8.41663	10.44	-2.02339	-4.06538	0
Bt.13563.1.A1_at	CAMLG	calcium modulating ligand	9.01141	11.789	-2.77763	-6.85725	4.34923e-05
Bt.13578.1.A1_at	---	Transcribed locus	7.06274	9.36919	-2.30645	-4.94664	3.22664e-06
Bt.13588.1.A1_at	PSAT1	phosphoserine aminotransferase 1	7.97687	10.0842	-2.10733	-4.30893	0
Bt.13620.1.A1_at	LOC618190	hypothetical protein LOC618190	6.37521	8.03999	-1.66478	-3.17066	5.78327e-05
Bt.13624.1.S1_at	FBXO15	F-box protein 15	9.79545	11.7932	-1.99778	-3.99386	0
Bt.13646.1.A1_at	RBM34	RNA binding motif protein 34	6.95133	9.85562	-2.9043	-7.48653	0
Bt.13650.2.A1_at	LOC514078	similar to KIAA1119 protein	7.88598	9.51271	-1.62673	-3.08812	3.31432e-05
Bt.13666.1.S1_at	ATP5S	ATP synthase, H+ transporting, mitochondrial F0 complex, subunit s (factor B)	7.0641	8.60978	-1.54568	-2.91942	0
Bt.13668.1.A1_at	TLCD1	TLC domain containing 1	6.51615	8.31651	-1.80036	-3.48308	5.16765e-05
Bt.13689.1.A1_at	PIK3CD	phosphoinositide-3-kinase, catalytic, delta polypeptide	6.35628	8.48259	-2.12631	-4.366	0.000100125
Bt.137.1.S1_at	ANGPT2	angiopoietin 2	6.1814	8.59771	-2.41631	-5.33805	4.16637e-05
Bt.13702.1.S1_at	---	Transcribed locus	8.37242	10.4512	-2.07878	-4.2245	8.15036e-05
Bt.13710.3.S1_a_at	PGS1	phosphatidylglycerophosphate synthase 1	7.10242	8.3721	-1.26968	-2.41109	4.81378e-05
Bt.13736.2.A1_at	RECQL	RecQ protein-like (DNA helicase Q1-like)	6.75398	8.25887	-1.50489	-2.83803	2.34789e-05
Bt.13737.1.S1_at	GALK2	galactokinase 2	7.48699	12.4523	-4.96531	-31.2397	1.1721e-05
Bt.13745.1.A1_a_at	TDRD3	tudor domain containing 3	7.86102	9.38206	-1.52104	-2.86999	0
Bt.13750.1.A1_at	TRIM2	tripartite motif-containing 2	7.6816	10.2668	-2.58522	-6.00109	7.13476e-06
Bt.13780.1.A1_at	SPRY1	sprouty homolog 1, antagonist of FGF signaling (Drosophila)	6.69405	11.029	-4.33497	-20.1816	2.34789e-05
Bt.13807.1.S1_at	SART1	squamous cell carcinoma antigen recognized by T cells	6.9175	8.12435	-1.20685	-2.30833	0
Bt.13821.1.S1_at	AK3L1	adenylate kinase 3-like 1	9.30251	11.4538	-2.15127	-4.44217	3.22454e-05
Bt.1384.1.S1_at	FAM62A	family with sequence similarity 62 (C2 domain containing), member A	8.64207	10.7314	-2.08937	-4.25562	0
Bt.13845.1.S1_at	C9H6ORF203	chromosome 6 open reading frame 203 ortholog	6.49126	10.9375	-4.44624	-21.7998	2.34789e-05
Bt.13847.1.S1_at	C14orf153	hypothetical protein LOC617441	6.57644	9.69088	-3.11444	-8.66045	0
Bt.13870.1.A1_at	RIPK4	receptor-interacting serine-threonine kinase 4	7.85897	10.1533	-2.29438	-4.90542	1.20121e-05
Bt.13875.1.S1_at	C24H18orf21	chromosome 18 open reading frame 21 ortholog	6.20033	11.7132	-5.51285	-45.6596	4.08707e-05
Bt.1388.1.S1_at	ZDHHC16	zinc finger, DHHC-type containing 16	7.47222	8.67597	-1.20375	-2.30338	0
Bt.13908.1.S1_at	MRPS22	mitochondrial ribosomal protein S22	7.8537	10.6843	-2.83055	-7.11347	1.1721e-05
Bt.13925.1.S1_at	RFC4	replication factor C (activator 1) 4, 37kDa	8.69874	11.9788	-3.2801	-9.71423	2.34789e-05
Bt.13928.2.S1_a_at	SCNM1	sodium channel modifier 1	7.73989	9.56486	-1.82497	-3.54299	4.87089e-05
Bt.13940.1.S1_at	PIGU	phosphatidylinositol glycan anchor biosynthesis, class U	8.29779	10.6306	-2.33281	-5.03786	0
Bt.13945.1.S1_at	UTP11L	UTP11-like, U3 small nucleolar ribonucleoprotein, (yeast)	7.3308	9.45148	-2.12068	-4.34899	1.59269e-05
Bt.13946.2.A1_at	MIZF	MBD2-interacting zinc finger	7.01361	9.47159	-2.45798	-5.49449	4.16637e-05
Bt.13966.1.S1_at	LOC614731	similar to My016 protein	7.6023	8.91079	-1.30848	-2.47681	0
Bt.13973.1.S1_at	FBXO42	F-box protein 42	6.44717	10.2249	-3.77772	-13.7153	0
Bt.13981.2.A1_a_at	---	Transcribed locus	7.34526	9.04668	-1.70142	-3.2522	0
Bt.13990.1.S1_at	ZCCHC8	zinc finger, CCHC domain containing 8	6.94286	8.42674	-1.48388	-2.797	1.59269e-05
Bt.14013.1.A1_at	POLR3C	polymerase (RNA) III (DNA directed) polypeptide C (62kD)	6.61293	11.9043	-5.2914	-39.1625	3.7578e-05
Bt.14022.1.S1_at	---	Transcribed locus	7.78216	10.3676	-2.58548	-6.00215	0
Bt.14027.1.S1_at	DDX23	DEAD (Asp-Glu-Ala-Asp) box polypeptide 23	8.73229	10.0877	-1.35544	-2.55876	1.59269e-05
Bt.14036.1.S1_at	PCNT	Pericentrin	7.23386	9.33422	-2.10036	-4.28816	1.20121e-05
Bt.1404.2.S1_at	CDCA7L	cell division cycle associated 7-like	7.43841	8.9879	-1.54949	-2.92714	0
Bt.14040.1.S1_at	ZADH1	zinc binding alcohol dehydrogenase, domain containing 1	6.66949	9.7168	-3.04731	-8.26671	1.30429e-05
Bt.14041.1.A1_at	CCDC55	Coiled-coil domain containing 55	7.93061	9.27858	-1.34797	-2.54554	0
Bt.14100.1.S1_at	OLFM4	olfactomedin 4	7.31853	11.0319	-3.71337	-13.1171	7.13476e-06
Bt.1411.1.S1_at	FMNL3	formin-like 3	7.26872	8.9432	-1.67448	-3.19205	0
Bt.1415.1.S1_at	MRPL11	mitochondrial ribosomal protein L11	7.52283	9.25417	-1.73134	-3.32035	1.52397e-05
Bt.1417.1.S1_at	ACP1	acid phosphatase 1, soluble	8.66959	11.5995	-2.92995	-7.62084	0.000130925
Bt.1418.1.S1_at	---	CDNA clone IMAGE:8034744	6.93007	8.9528	-2.02273	-4.06353	4.92986e-05
Bt.1424.1.S1_at	KLF4	Kruppel-like factor 4 (gut)	8.79365	10.6333	-1.83969	-3.57934	0
Bt.14260.1.A1_at	TMEM177	transmembrane protein 177	6.01109	8.20492	-2.19383	-4.57518	3.31432e-05
Bt.14266.1.A1_a_at	AGMAT	agmatine ureohydrolase (agmatinase)	7.50149	9.06059	-1.5591	-2.94669	5.16765e-05
Bt.143.1.S1_at	NCF2	neutrophil cytosolic factor 2 (65kDa, chronic granulomatous disease, autosomal 2)	7.3232	9.2564	-1.9332	-3.81902	4.99326e-05
Bt.14366.1.S1_at	EVI1	Ecotropic viral integration site 1	6.24694	8.21107	-1.96414	-3.9018	7.13476e-06
Bt.14380.1.S1_at	C8H9orf80	chromosome 9 open reading frame 80 ortholog	9.6917	11.22	-1.52829	-2.88444	0
Bt.14464.1.A1_at	GPHN	gephyrin	6.7865	8.18454	-1.39805	-2.63545	4.87089e-05
Bt.14570.1.A1_at	ABAT	4-aminobutyrate aminotransferase	6.81321	9.93761	-3.12441	-8.72047	0
Bt.14624.2.S1_at	PSMD14	proteasome (prosome, macropain) 26S subunit, non-ATPase, 14	8.10491	9.62053	-1.51562	-2.85921	0
Bt.14657.1.A1_at	BCL2L14	Bcl2-like 14 (apoptosis facilitator)	6.67398	8.74109	-2.06711	-4.19045	3.22664e-06
Bt.1493.1.S1_at	POLR1A	polymerase (RNA) I polypeptide A, 194kDa	6.91103	8.77511	-1.86408	-3.64035	1.1721e-05
Bt.1505.1.S1_at	SAP18	Sin3A-associated protein, 18kDa	8.13879	10.2873	-2.14854	-4.4338	0
Bt.1529.2.A1_at	LOC511442	hypothetical LOC511442	7.07764	9.64672	-2.56908	-5.93432	0
Bt.1535.1.S1_at	VPS16	vacuolar protein sorting 16 homolog (S. cerevisiae)	8.9903	10.3946	-1.40435	-2.64698	3.22454e-05
Bt.1540.1.S1_at	CWC15	CWC15 homolog (S. cerevisiae)	9.79666	12.2997	-2.50307	-5.66891	1.20121e-05
Bt.1548.1.S1_at	IFI30	gamma-inducible protein 30	6.9452	8.62379	-1.67859	-3.20114	0
Bt.15511.1.A1_at	FABP3	fatty acid binding protein 3, muscle and heart (mammary-derived growth inhibitor)	6.54695	8.87174	-2.32479	-5.00993	0
Bt.1553.1.S1_at	C11H9ORF78	chromosome 9 open reading frame 78 ortholog	9.99967	11.5437	-1.54406	-2.91615	3.255e-05
Bt.15561.2.A1_s_at	CHAC1	ChaC, cation transport regulator homolog 1 (E. coli)	8.75657	10.7463	-1.98969	-3.9715	0
Bt.15587.1.S1_at	---	Transcribed locus	8.50951	11.6643	-3.15482	-8.90626	1.20121e-05
Bt.15601.1.A1_at	XRCC3	X-ray repair complementing defective repair in Chinese hamster cells 3	6.81305	9.8137	-3.00065	-8.00359	9.2805e-05
Bt.15615.1.S1_at	NLRC5	NLR family, CARD domain containing 5	6.92468	8.30605	-1.38137	-2.60515	2.52712e-05
Bt.15641.1.S1_a_at	DUS3L	dihydrouridine synthase 3-like (S. cerevisiae)	6.6421	8.34701	-1.70491	-3.26009	1.59269e-05
Bt.1565.1.S1_at	ELL3	elongation factor RNA polymerase II-like 3	6.79201	7.81952	-1.02751	-2.03851	0
Bt.15666.2.S1_at	PXMP2	peroxisomal membrane protein 2, 22kDa	7.96807	9.26962	-1.30155	-2.46493	0
Bt.1568.1.S1_at	COX5B	cytochrome c oxidase subunit Vb	9.44801	11.4467	-1.99872	-3.99645	4.16637e-05
Bt.15688.1.S1_at	CBS	cystathionine-beta-synthase	6.65625	8.13542	-1.47917	-2.78788	0
Bt.15703.1.S1_at	TOPORS	topoisomerase I binding, arginine/serine-rich	7.70625	10.5837	-2.87746	-7.34857	2.52712e-05
Bt.15705.1.S1_at	DSTN	destrin (actin depolymerizing factor)	9.74681	13.5116	-3.76483	-13.5934	0
Bt.15713.1.A1_at	PLEK	pleckstrin	5.94666	8.1712	-2.22454	-4.67362	0
Bt.15714.1.S1_at	C5H12orf41	chromosome 12 open reading frame 41 ortholog	7.92803	9.64254	-1.71451	-3.28186	1.20121e-05
Bt.15722.1.S1_at	FBL	fibrillarin	7.86718	11.2979	-3.43069	-10.783	1.20121e-05
Bt.15743.1.S1_a_at	PEX14	peroxisomal biogenesis factor 14	7.23949	8.86176	-1.62227	-3.0786	1.1721e-05
Bt.1575.1.S1_at	ATP6V0D1	ATPase, H+ transporting, lysosomal 38kDa, V0 subunit d1	8.35594	9.6794	-1.32346	-2.50266	4.16637e-05
Bt.15753.1.S1_at	LSM2	LSM2 homolog, U6 small nuclear RNA associated (S. cerevisiae)	7.81192	9.52845	-1.71653	-3.28646	3.78243e-05
Bt.15756.1.S1_at	DGCR8	DiGeorge syndrome critical region gene 8	8.04202	10.1065	-2.06449	-4.18285	0
Bt.15768.1.S1_at	MAP2K4	mitogen-activated protein kinase kinase 4	8.0789	11.3666	-3.28775	-9.76586	3.78243e-05
Bt.15774.1.S1_at	SWAP70	SWAP-70 protein	8.59617	11.3436	-2.74748	-6.71544	1.20121e-05
Bt.15775.1.A1_at	DPH2	DPH2 homolog (S. cerevisiae)	8.42145	11.6412	-3.2198	-9.31655	0
Bt.15782.1.S1_at	---	---	8.5313	10.2173	-1.68604	-3.21773	4.34923e-05
Bt.15789.1.S1_at	PFDN1	prefoldin subunit 1	8.6229	11.9176	-3.29468	-9.81291	0
Bt.15822.1.S1_at	FGR	Gardner-Rasheed feline sarcoma viral (v-fgr) oncogene homolog	6.42471	8.42937	-2.00467	-4.01297	1.30429e-05
Bt.15837.1.S1_at	PSMA6	proteasome (prosome, macropain) subunit, alpha type, 6	10.4922	13.2236	-2.73134	-6.64072	3.47193e-05
Bt.15856.1.S1_at	DSN1	DSN1, MIND kinetochore complex component, homolog (S. cerevisiae)	8.11431	11.8506	-3.7363	-13.3272	3.85989e-05
Bt.15886.1.S1_at	ACSL5	acyl-CoA synthetase long-chain family member 5	6.94486	9.47424	-2.52938	-5.77322	0
Bt.15903.1.S1_at	TPMT	thiopurine S-methyltransferase	7.31385	9.47067	-2.15682	-4.4593	4.16637e-05
Bt.15953.1.S1_at	MRPL14	mitochondrial ribosomal protein L14	7.65821	9.07416	-1.41595	-2.66835	7.13476e-06
Bt.15958.2.A1_a_at	ABCB4 /// LOC781361 /// LOC785554	similar to Multidrug resistance protein 3 (ATP-binding cassette sub-family B member 4) (P-glycoprotein 3) /// ATP-binding cassette, sub-family B (MDR/TAP), member 4 /// similar to multidrug resistance protein-1	8.30027	10.2173	-1.91705	-3.77649	7.13476e-06
Bt.15965.1.S1_at	SOX15	SRY (sex determining region Y)-box 15	6.96213	8.45979	-1.49766	-2.82384	0
Bt.15975.1.A1_at	SOD1	superoxide dismutase 1, soluble	10.6632	12.8991	-2.23587	-4.71047	3.22454e-05
Bt.16022.1.S1_at	SMARCAL1	SWI/SNF related, matrix associated, actin dependent regulator of chromatin, subfamily a-like 1	6.14515	11.1819	-5.03677	-32.8262	5.03095e-05
Bt.16023.1.S1_at	RAB3C	RAB3C, member RAS oncogene family	6.74465	8.25845	-1.5138	-2.85561	0
Bt.16047.1.S1_at	---	---	6.26663	11.1565	-4.88988	-29.6484	0
Bt.16057.3.A1_a_at	MGC159903	hypothetical LOC540019	6.76897	8.88644	-2.11747	-4.33931	3.22664e-06
Bt.16093.1.S1_at	BXDC1	Brix domain containing 1	8.18499	10.2781	-2.09312	-4.26669	0
Bt.16094.1.S1_at	EZH2	enhancer of zeste homolog 2 (Drosophila)	9.11317	10.9483	-1.83508	-3.56792	3.78243e-05
Bt.16112.1.S1_at	PRMT5	protein arginine methyltransferase 5	8.91808	11.3171	-2.39906	-5.27459	0
Bt.16130.1.S1_at	APPBP2	amyloid beta precursor protein (cytoplasmic tail) binding protein 2	8.8726	10.1653	-1.29274	-2.44993	1.1721e-05
Bt.16134.1.A1_at	USP16	ubiquitin specific peptidase 16	8.58312	10.7413	-2.15815	-4.46343	1.30429e-05
Bt.16142.1.S1_at	YWHAG	Tyrosine 3-monooxygenase/tryptophan 5-monooxygenase activation protein, gamma polypeptide	8.12067	9.55181	-1.43114	-2.6966	0
Bt.16149.1.A1_at	ACN9	ACN9 homolog (S. cerevisiae)	6.36078	8.43234	-2.07156	-4.2034	5.03095e-05
Bt.16166.1.A1_at	---	Transcribed locus, strongly similar to NP_001069548.1 carboxypeptidase N, polypeptide 1 [Bos taurus]	6.521	10.0942	-3.57318	-11.9024	1.1721e-05
Bt.1617.2.S1_a_at	CLTA	clathrin, light chain (Lca)	9.06279	12.6391	-3.57628	-11.928	0
Bt.16213.1.S1_at	MT3	metallothionein 3	7.14661	9.52395	-2.37734	-5.1958	3.22454e-05
Bt.16220.1.S1_at	TMEM178	transmembrane protein 178	7.1203	9.75415	-2.63384	-6.20678	0
Bt.16222.1.S1_at	EIF2B4	eukaryotic translation initiation factor 2B, subunit 4 delta, 67kDa	8.71232	11.2387	-2.52639	-5.76129	0
Bt.16231.1.S1_at	RMND1	required for meiotic nuclear division 1 homolog (S. cerevisiae)	8.11517	9.85176	-1.73659	-3.33246	5.16765e-05
Bt.16243.1.S1_at	CMTM8	CKLF-like MARVEL transmembrane domain containing 8	8.09865	10.3936	-2.29498	-4.90748	0
Bt.16256.1.A1_at	KCTD9	potassium channel tetramerisation domain containing 9	9.32229	11.2732	-1.95087	-3.86609	0
Bt.16262.1.S1_at	AKAP1	A kinase (PRKA) anchor protein 1	8.44757	9.91803	-1.47046	-2.77111	3.78243e-05
Bt.16297.1.S1_at	CLDND1	claudin domain containing 1	9.20752	10.9453	-1.73778	-3.33522	0
Bt.1633.1.S1_at	EIF1AD	eukaryotic translation initiation factor 1A domain containing	6.54904	9.10048	-2.55143	-5.86217	0
Bt.16334.2.S1_a_at	WDR41	WD repeat domain 41	7.26111	9.00842	-1.7473	-3.3573	0
Bt.16343.1.A1_at	---	Transcribed locus	5.72449	9.26933	-3.54484	-11.6709	0
Bt.16347.1.S1_at	---	Transcribed locus	6.80473	8.30177	-1.49704	-2.82264	3.7578e-05
Bt.16360.1.A1_at	PRPF4	PRP4 pre-mRNA processing factor 4 homolog (yeast)	8.15859	12.3491	-4.19051	-18.2587	3.47193e-05
Bt.16363.2.A1_at	TMEM127	Transmembrane protein 127	6.16118	7.96851	-1.80732	-3.49992	3.7578e-05
Bt.16397.1.S1_at	---	Transcribed locus, strongly similar to NP_032310.1 Harvey rat sarcoma virus oncogene 1 [Mus musculus]	7.23357	10.6215	-3.38789	-10.4678	0
Bt.16472.1.S1_at	APTX	aprataxin	6.42996	11.8731	-5.44317	-43.5068	1.1721e-05
Bt.16487.1.S1_at	CLDN10	claudin 10	9.44006	12.0604	-2.62038	-6.14913	5.3654e-05
Bt.16597.1.S1_at	EXOSC4	exosome component 4	7.23713	8.90562	-1.66849	-3.17881	4.0285e-05
Bt.1663.1.A1_at	BPHL	biphenyl hydrolase-like (serine hydrolase; breast epithelial mucin-associated antigen)	7.34841	9.08371	-1.7353	-3.32948	0
Bt.16647.1.S1_at	NBEAL1	neurobeachin-like 1	6.72993	8.27761	-1.54768	-2.92347	0
Bt.16721.1.A1_at	---	Transcribed locus	6.75099	11.1013	-4.35034	-20.3978	2.34789e-05
Bt.16725.2.A1_at	UBE2L6	ubiquitin-conjugating enzyme E2L 6	6.71032	8.26589	-1.55557	-2.93949	0
Bt.16727.1.A1_at	CLN8	ceroid-lipofuscinosis, neuronal 8 (epilepsy, progressive with mental retardation)	6.93703	11.0117	-4.07465	-16.8497	4.92986e-05
Bt.16815.1.S1_at	C25H16ORF33	chromosome 16 open reading frame 33 ortholog	7.12525	12.0283	-4.90306	-29.9204	0
Bt.16841.1.A1_at	LOC536909	similar to KIAA0096	10.7593	12.7211	-1.96187	-3.89565	8.61887e-05
Bt.16980.1.S1_at	RFC3	replication factor C (activator 1) 3, 38kDa	6.30898	11.2831	-4.97409	-31.4304	0.000108105
Bt.1702.1.A1_at	PHLDA2	pleckstrin homology-like domain, family A, member 2	6.23595	11.5224	-5.2864	-39.027	0
Bt.17029.1.A1_at	FXN	Frataxin	6.73144	9.0468	-2.31535	-4.97726	1.59269e-05
Bt.1703.1.S1_at	EIF2S1	eukaryotic translation initiation factor 2, subunit 1 alpha, 35kDa	8.95551	10.3292	-1.37368	-2.59131	2.6831e-05
Bt.17041.1.A1_at	---	Transcribed locus	6.39591	7.47994	-1.08402	-2.11994	5.3654e-05
Bt.17046.1.A1_at	RLTPR	RGD motif, leucine rich repeats, tropomodulin domain and proline-rich containing	7.09034	8.43564	-1.34529	-2.54082	9.9458e-06
Bt.17048.3.A1_a_at	SPATS1	spermatogenesis associated, serine-rich 1	6.32166	10.2013	-3.87969	-14.7198	1.12795e-05
Bt.17077.2.S1_a_at	ANAPC10	anaphase promoting complex subunit 10	7.33917	10.5551	-3.21598	-9.29193	4.08707e-05
Bt.17124.1.A1_s_at	NUDT14	nudix (nucleoside diphosphate linked moiety X)-type motif 14	7.21774	8.57438	-1.35664	-2.56088	2.52712e-05
Bt.17147.1.A1_at	ZNF323	zinc finger protein 323	7.04928	11.832	-4.78272	-27.5259	7.13476e-06
Bt.17154.1.S1_at	PRPF18	PRP18 pre-mRNA processing factor 18 homolog (S. cerevisiae)	7.36505	9.46824	-2.10319	-4.2966	1.20121e-05
Bt.1718.1.A1_at	YY1	YY1 transcription factor	8.71693	10.6203	-1.90337	-3.74087	0
Bt.1719.1.S1_at	OXA1L	oxidase (cytochrome c) assembly 1-like	7.85826	11.2711	-3.41279	-10.6501	7.13476e-06
Bt.1721.1.S1_at	BPNT1	3'(2'), 5'-bisphosphate nucleotidase 1	7.36519	10.6837	-3.31856	-9.97667	0
Bt.17237.1.A1_at	ERC2	ELKS/RAB6-interacting/CAST family member 2	6.01389	7.49127	-1.47738	-2.78443	0
Bt.17253.1.A1_at	---	Transcribed locus	7.10604	9.68308	-2.57704	-5.96714	6.15079e-05
Bt.17278.1.A1_at	BCAT1	branched chain aminotransferase 1, cytosolic	7.62698	9.03338	-1.4064	-2.65075	1.20121e-05
Bt.1731.1.S1_at	DNAJB6	DnaJ (Hsp40) homolog, subfamily B, member 6	10.7217	12.7008	-1.97912	-3.94253	0
Bt.17313.1.A1_at	ATMIN	ATM interactor	6.98196	10.1216	-3.13961	-8.81289	0
Bt.1735.1.S1_at	QDPR	quinoid dihydropteridine reductase	9.284	10.7593	-1.47531	-2.78042	0
Bt.17468.1.A1_at	---	Transcribed locus, moderately similar to NP_694591.2 tudor domain containing 9 [Homo sapiens]	7.51578	9.72006	-2.20427	-4.60843	3.22454e-05
Bt.17490.1.S1_a_at	MRPL22	mitochondrial ribosomal protein L22	9.35522	11.5186	-2.16338	-4.47965	5.03095e-05
Bt.1753.1.S1_at	ATP6V1E1	ATPase, H+ transporting, lysosomal 31kDa, V1 subunit E1	9.65289	11.6231	-1.97023	-3.9183	5.16765e-05
Bt.1754.1.S1_at	COPS4	COP9 constitutive photomorphogenic homolog subunit 4 (Arabidopsis)	8.6736	12.8573	-4.18374	-18.1732	0
Bt.17548.1.S1_at	TIMM17B	translocase of inner mitochondrial membrane 17 homolog B (yeast)	6.96729	10.5275	-3.56018	-11.7956	1.20121e-05
Bt.1758.1.S1_at	HMGN4	high mobility group nucleosomal binding domain 4	10.9141	13.5492	-2.63518	-6.21252	2.6831e-05
Bt.17592.1.S1_at	RAPGEF1	Rap guanine nucleotide exchange factor (GEF) 1	7.63991	10.3651	-2.72521	-6.61258	0
Bt.17594.1.S1_at	WDR5	WD repeat domain 5	9.10824	12.9648	-3.85657	-14.4858	0.000121852
Bt.17609.1.A1_at	OGDHL	oxoglutarate dehydrogenase-like	6.41267	11.1035	-4.69084	-25.8277	0
Bt.17628.1.A1_at	TRAK2	Trafficking protein, kinesin binding 2	5.76454	9.85263	-4.08809	-17.0074	0
Bt.17681.1.A1_at	LOC540024	Ashwin	6.25228	8.56373	-2.31145	-4.96382	2.6831e-05
Bt.17687.1.A1_at	---	Transcribed locus	6.55117	8.44263	-1.89147	-3.71012	0
Bt.17712.1.A1_at	---	Transcribed locus, moderately similar to XP_848286.1 PREDICTED: similar to ataxin 7 isoform 2 [Canis familiaris]	7.8162	10.5626	-2.74638	-6.71031	3.78243e-05
Bt.17734.1.A1_at	ZFAND2A	Zinc finger, AN1-type domain 2A	6.38572	10.6075	-4.22179	-18.6589	0
Bt.17761.1.A1_at	TRIM68	tripartite motif-containing 68	7.35158	9.89199	-2.5404	-5.81752	0
Bt.17764.1.A1_at	LOC534755	Hypothetical LOC534755	10.0177	11.7691	-1.7514	-3.36685	7.13476e-06
Bt.17778.1.A1_at	MRPL40	mitochondrial ribosomal protein L40	6.88894	9.85336	-2.96442	-7.80509	0
Bt.17791.1.A1_at	LDHC	Lactate dehydrogenase C	6.78396	8.34727	-1.56331	-2.95531	0
Bt.17809.2.S1_at	ACTR6	ARP6 actin-related protein 6 homolog (yeast)	6.40135	8.14526	-1.74391	-3.34941	3.1005e-05
Bt.17833.1.A1_at	SOHLH1	spermatogenesis and oogenesis specific basic helix-loop-helix 1	6.86265	8.74066	-1.87801	-3.67567	2.52712e-05
Bt.17865.1.A1_at	NOSTRIN	nitric oxide synthase trafficker	7.01928	9.16263	-2.14336	-4.41789	0
Bt.17900.1.A1_at	---	Transcribed locus	8.13662	10.6283	-2.49172	-5.62448	2.34789e-05
Bt.17901.2.A1_at	REPS2	RALBP1 associated Eps domain containing 2	6.94068	8.86288	-1.9222	-3.79001	2.34789e-05
Bt.1791.1.A1_at	NPDC1	neural proliferation, differentiation and control, 1	7.4673	8.90366	-1.43636	-2.70637	1.30429e-05
Bt.1793.1.A1_at	AVEN	apoptosis, caspase activation inhibitor	8.29958	11.6514	-3.35184	-10.2095	5.78327e-05
Bt.17952.1.A1_at	CDK8	cyclin-dependent kinase 8	7.28527	10.0032	-2.71798	-6.57952	2.8539e-05
Bt.17964.2.A1_s_at	HPS4	Hermansky-Pudlak syndrome 4	7.31756	9.58813	-2.27057	-4.82513	0
Bt.17967.1.A1_at	---	Transcribed locus, strongly similar to NP_066970.3 cyclin domain containing [Homo sapiens]	7.41391	10.1276	-2.71368	-6.55993	0
Bt.17970.1.S1_at	NEK3	NIMA (never in mitosis gene a)-related kinase 3	8.24069	9.49548	-1.25479	-2.38633	1.1721e-05
Bt.17985.1.S1_at	ZNF362	zinc finger protein 362	7.67282	9.34787	-1.67505	-3.19329	2.6831e-05
Bt.17994.1.S1_at	CENPO	centromere protein O	6.93748	8.49155	-1.55407	-2.93644	0
Bt.1800.1.S1_at	LOC510385	Hypothetical LOC510385	7.65753	11.664	-4.00648	-16.072	0.000120682
Bt.18090.2.A1_at	EXOSC6	exosome component 6	7.40222	9.82899	-2.42677	-5.37689	0
Bt.18119.1.A1_at	FAF1	Fas (TNFRSF6) associated factor 1	6.19806	7.33809	-1.14004	-2.20387	8.8085e-05
Bt.18135.1.S1_at	S100PBP	S100P binding protein	8.04084	9.90171	-1.86088	-3.63229	7.04207e-05
Bt.18212.1.S1_at	TPRKB	TP53RK binding protein	6.81667	8.95838	-2.14171	-4.41286	3.02056e-05
Bt.18219.1.A1_at	LOC784866	Hypothetical protein LOC784866	6.85849	8.34478	-1.48629	-2.80167	0
Bt.1823.1.S1_at	PRDX1	peroxiredoxin 1	11.5515	13.1511	-1.59957	-3.03053	0
Bt.18274.1.A1_at	XPO4	exportin 4	6.72369	9.37713	-2.65344	-6.29167	0
Bt.18325.2.A1_at	MAP7	microtubule-associated protein 7	6.64108	8.16987	-1.52879	-2.88543	7.13476e-06
Bt.18374.2.A1_at	TLE4	Transducin-like enhancer of split 4 (E(sp1) homolog, Drosophila)	7.0356	8.33736	-1.30176	-2.46529	4.70691e-06
Bt.18386.1.A1_at	ZNF134	Zinc finger protein 134	6.7366	8.9395	-2.20289	-4.60402	3.22454e-05
Bt.18484.1.A1_at	NT5DC1	5'-nucleotidase domain containing 1	6.31193	8.77233	-2.4604	-5.50368	2.34789e-05
Bt.18566.1.A1_at	LOC539805	similar to LOC113230 protein	6.64759	10.7594	-4.11179	-17.2891	0
Bt.18571.3.A1_at	DLGAP4	discs, large (Drosophila) homolog-associated protein 4	7.72771	9.47882	-1.75111	-3.36618	2.22183e-05
Bt.18573.1.S1_at	LARP7	La ribonucleoprotein domain family, member 7	7.19753	10.631	-3.43349	-10.8039	4.34923e-05
Bt.18626.2.A1_at	---	Transcribed locus	7.28626	9.06604	-1.77978	-3.43374	3.31432e-05
Bt.18673.1.A1_at	---	Transcribed locus	7.74086	11.7322	-3.99129	-15.9037	0
Bt.18686.2.S1_at	LOC504436	similar to ZNF235 protein	6.7437	7.92494	-1.18124	-2.26772	0
Bt.18724.1.S1_at	MYCBP	C-myc binding protein	7.41607	9.33903	-1.92295	-3.79198	8.93756e-05
Bt.18730.1.A1_at	DHFR	dihydrofolate reductase	5.86192	8.74417	-2.88225	-7.37301	3.78243e-05
Bt.18735.1.S1_at	ITGB3BP	Integrin beta 3 binding protein (beta3-endonexin)	7.0129	8.69047	-1.67756	-3.19887	0
Bt.18740.2.S1_at	GDAP2	ganglioside induced differentiation associated protein 2	6.76713	10.1973	-3.43021	-10.7795	1.20121e-05
Bt.18745.1.A1_at	---	Transcribed locus	8.30084	9.8298	-1.52896	-2.88577	0
Bt.18780.2.A1_at	---	Transcribed locus	5.9779	9.20605	-3.22816	-9.37071	5.57778e-05
Bt.18808.1.S1_at	HES1	hairy and enhancer of split 1, (Drosophila)	7.82949	11.6772	-3.84772	-14.3972	1.1721e-05
Bt.18817.2.A1_at	---	Transcribed locus, strongly similar to NP_963863.1 SMG-7 homolog isoform 4 [Homo sapiens]	7.77474	9.76984	-1.9951	-3.98644	4.16637e-05
Bt.18827.1.A1_at	LOC529195	similar to PYRIN	6.22861	9.14908	-2.92046	-7.57089	3.31432e-05
Bt.18863.1.S1_at	ALG8	asparagine-linked glycosylation 8 homolog (S. cerevisiae, alpha-1,3-glucosyltransferase)	7.05745	10.1417	-3.08423	-8.481	5.16765e-05
Bt.18866.1.A1_at	APLF	aprataxin- and PNK-like factor	8.66373	10.473	-1.80931	-3.50475	3.22454e-05
Bt.18867.1.A1_at	---	Transcribed locus	5.95417	8.07602	-2.12186	-4.35254	0
Bt.18914.1.S1_at	---	Transcribed locus	8.55541	10.4922	-1.93677	-3.82848	0
Bt.18914.2.S1_at	---	Transcribed locus	6.53982	8.98454	-2.44471	-5.44417	3.85989e-05
Bt.18914.3.S1_at	PODXL	Podocalyxin-like	6.60959	9.09265	-2.48307	-5.59084	4.0285e-05
Bt.18918.2.A1_at	SEC22C	SEC22 vesicle trafficking protein homolog C (S. cerevisiae)	7.36048	8.85097	-1.49049	-2.80985	2.02135e-05
Bt.18932.1.A1_at	LOC614993	hypothetical protein LOC614993	6.20177	8.23372	-2.03195	-4.08958	0
Bt.19032.1.S1_at	TSPYL4	TSPY-like 4	8.79978	10.0655	-1.26575	-2.40452	7.13476e-06
Bt.19068.1.A1_at	C26H10ORF4	chromosome 10 open reading frame 4 ortholog	7.38624	11.1993	-3.81309	-14.0557	0
Bt.1907.1.S1_at	LOC614490	similar to Chromosome 11 open reading frame 52	6.69361	10.9611	-4.26749	-19.2594	0
Bt.19082.2.A1_at	---	Transcribed locus	7.75954	9.1481	-1.38856	-2.61818	0
Bt.19121.2.S1_a_at	CCDC134	Coiled-coil domain containing 134	7.42706	9.53416	-2.10709	-4.30822	0
Bt.19135.1.S1_at	LOC539572	hypothetical LOC539572	6.56009	8.30049	-1.7404	-3.34127	0
Bt.19163.1.A1_at	ZNF642	zinc finger protein 642	6.8274	9.61034	-2.78294	-6.88252	0
Bt.1920.1.S1_at	STARD10	StAR-related lipid transfer (START) domain containing 10	6.64573	8.76312	-2.11739	-4.33907	7.13476e-06
Bt.1925.1.S1_at	TTC1	tetratricopeptide repeat domain 1	8.32366	12.4968	-4.17318	-18.0406	0
Bt.19282.1.S1_at	THAP1	THAP domain containing, apoptosis associated protein 1	7.00604	10.2497	-3.24371	-9.47226	7.13476e-06
Bt.19346.2.A1_a_at	LOC512887	hypothetical protein LOC512887	8.39295	11.0432	-2.6503	-6.27799	1.20121e-05
Bt.19401.1.A1_at	NUPL2	nucleoporin like 2	6.81916	9.63274	-2.81358	-7.03027	7.13476e-06
Bt.19431.1.S1_at	MRPS14	mitochondrial ribosomal protein S14	7.01233	10.3508	-3.33846	-10.1152	4.34923e-05
Bt.1946.1.S1_at	NSFL1C	NSFL1 (p97) cofactor (p47)	7.29364	10.9814	-3.6878	-12.8866	0
Bt.19483.1.A1_at	DEPDC7	DEP domain containing 7	10.3181	12.365	-2.04694	-4.13227	7.13476e-06
Bt.19493.1.S1_at	GOSR1	golgi SNAP receptor complex member 1	7.05006	10.7365	-3.68646	-12.8746	0
Bt.19514.1.A1_at	---	CDNA clone IMAGE:8045164	6.45435	8.17324	-1.71889	-3.29183	0
Bt.19522.1.S1_at	RAB11A	RAB11A, member RAS oncogene family	12.1937	13.5986	-1.40488	-2.64795	0
Bt.19585.1.S1_at	GTF2H1	general transcription factor IIH, polypeptide 1, 62kDa	7.88993	9.73548	-1.84555	-3.59391	0.00010645
Bt.19616.1.A1_at	SIX1	SIX homeobox 1	8.33072	9.79931	-1.46859	-2.76751	5.03095e-05
Bt.19638.1.S1_at	SPA17	sperm autoantigenic protein 17	6.60284	7.72885	-1.12601	-2.18254	3.22664e-06
Bt.19642.1.A1_at	---	Transcribed locus	9.05499	10.9702	-1.9152	-3.77166	8.53229e-06
Bt.1966.1.S1_at	ASNSD1	asparagine synthetase domain containing 1	8.10236	9.67493	-1.57257	-2.97434	0
Bt.19661.1.S1_at	PPP2R2B	protein phosphatase 2 (formerly 2A), regulatory subunit B, beta isoform	6.47083	8.56205	-2.09122	-4.26109	1.20121e-05
Bt.19692.1.S1_at	COQ3	coenzyme Q3 homolog, methyltransferase (S. cerevisiae)	7.55676	10.2178	-2.66105	-6.32495	0.000120682
Bt.19721.1.S1_at	PSMD10	proteasome (prosome, macropain) 26S subunit, non-ATPase, 10	7.72197	9.63964	-1.91767	-3.77814	1.20121e-05
Bt.19759.1.S1_at	HSPA2	heat shock 70kDa protein 2	7.65964	11.6042	-3.94456	-15.3968	0
Bt.19780.1.A1_at	---	Transcribed locus	6.80493	8.63332	-1.8284	-3.55142	0
Bt.19809.2.A1_at	BDKRB2	bradykinin receptor B2	9.08872	10.8867	-1.79797	-3.4773	1.1721e-05
Bt.19813.1.A1_at	LOC540552	hypothetical LOC540552	6.47944	8.12063	-1.64119	-3.11924	3.1005e-05
Bt.1982.1.S1_a_at	---	Transcribed locus	7.21452	8.6138	-1.39928	-2.63769	5.3654e-05
Bt.1984.1.S1_at	CCDC130	coiled-coil domain containing 130	6.91339	8.76949	-1.8561	-3.62027	0
Bt.19916.1.S1_at	MGC159911	hypothetical LOC537211	8.12481	9.82004	-1.69523	-3.23829	0
Bt.19993.1.A1_at	DIMT1L	DIM1 dimethyladenosine transferase 1-like (S. cerevisiae)	7.68425	12.3952	-4.71091	-26.1893	6.01488e-05
Bt.2.1.S1_at	CDC2	cell division cycle 2, G1 to S and G2 to M	7.068	11.3738	-4.30582	-19.7779	0
Bt.20.1.S1_at	NDUFA7	NADH dehydrogenase (ubiquinone) 1 alpha subcomplex, 7, 14.5kDa	7.45623	9.12265	-1.66642	-3.17426	0
Bt.20021.1.S1_at	FTSJ2	FtsJ homolog 2 (E. coli)	6.69336	8.65307	-1.95971	-3.88983	3.7578e-05
Bt.20025.1.S1_at	MRPL21	mitochondrial ribosomal protein L21	7.10019	9.12284	-2.02265	-4.0633	0
Bt.20040.1.S1_at	WDR61	WD repeat domain 61	9.97049	11.6486	-1.67812	-3.2001	3.60846e-05
Bt.20042.1.S1_at	PDZD11	PDZ domain containing 11	6.90512	9.82853	-2.92341	-7.58636	7.13476e-06
Bt.2006.1.A1_at	MUL1	mitochondrial ubiquitin ligase activator of NFKB 1	8.12113	9.40691	-1.28579	-2.43815	0.000108105
Bt.20067.1.S1_at	LOC787330	similar to Intersectin-2 (SH3 domain-containing protein 1B) (SH3P18) (SH3P18-like WASP-associated protein)	8.35497	10.3632	-2.00827	-4.02298	7.13476e-06
Bt.20095.2.S1_at	ZNF142	zinc finger protein 142	6.82142	8.81269	-1.99127	-3.97586	4.70691e-06
Bt.20102.1.S1_at	LOC618791	hypothetical LOC618791	7.75483	9.39931	-1.64448	-3.12634	2.8539e-05
Bt.20105.1.A1_at	TAX1BP1	Tax1 (human T-cell leukemia virus type I) binding protein 1	9.11612	10.4857	-1.36955	-2.58389	0
Bt.20110.1.S1_at	PSMF1	Proteasome (prosome, macropain) inhibitor subunit 1 (PI31)	7.13688	10.0869	-2.94999	-7.72744	0
Bt.20116.1.S1_at	NXF1	nuclear RNA export factor 1	7.67936	10.595	-2.91566	-7.54572	1.20121e-05
Bt.20117.1.A1_at	ING1	inhibitor of growth family, member 1	7.49434	9.01632	-1.52198	-2.87184	0
Bt.20118.1.S1_at	SAR1A	SAR1 gene homolog A (S. cerevisiae)	7.33601	10.9521	-3.61608	-12.2616	0
Bt.20128.1.A1_at	TXNL4B	thioredoxin-like 4B	8.41474	10.7011	-2.28635	-4.8782	0
Bt.20136.2.S1_at	ATG2A	ATG2 autophagy related 2 homolog A (S. cerevisiae)	7.02985	9.25389	-2.22404	-4.672	0
Bt.20141.1.S1_at	HAGH	hydroxyacylglutathione hydrolase	6.64192	9.93675	-3.29482	-9.81388	3.22664e-06
Bt.20153.1.S1_a_at	EIF2B3	eukaryotic translation initiation factor 2B, subunit 3 gamma, 58kDa	6.59857	8.89084	-2.29227	-4.89825	0
Bt.20167.1.S1_at	CIDEA	cell death-inducing DFFA-like effector a	6.58159	7.8096	-1.22802	-2.34245	7.13476e-06
Bt.20168.1.A1_at	---	CDNA clone IMAGE:7944342	8.70026	11.2226	-2.52234	-5.74512	2.34789e-05
Bt.20168.3.A1_a_at	---	CDNA clone IMAGE:7944342	7.53146	11.9326	-4.40109	-21.1281	0
Bt.20176.1.S1_at	CCT5	chaperonin containing TCP1, subunit 5 (epsilon)	9.79848	11.002	-1.20348	-2.30294	3.255e-05
Bt.20199.1.A1_at	DDX56	DEAD (Asp-Glu-Ala-Asp) box polypeptide 56	7.06397	8.89828	-1.83431	-3.56601	3.255e-05
Bt.20201.1.S1_at	RIF1	RAP1 interacting factor homolog (yeast)	8.57666	10.3912	-1.81456	-3.51753	0.000112717
Bt.20202.1.S1_at	RALBP1	ralA binding protein 1	8.43008	11.8325	-3.40239	-10.5735	0
Bt.20203.1.S1_at	SGTA	small glutamine-rich tetratricopeptide repeat (TPR)-containing, alpha	7.89533	10.1649	-2.26957	-4.82179	6.91276e-05
Bt.20204.1.S1_at	SSSCA1	Sjogren syndrome/scleroderma autoantigen 1	6.47871	9.87721	-3.3985	-10.5451	0.000114872
Bt.20205.1.S1_at	UBE2F	ubiquitin-conjugating enzyme E2F (putative)	7.71825	11.7712	-4.0529	-16.5976	4.56741e-05
Bt.20213.2.S1_at	RBM18	RNA binding motif protein 18	6.68874	8.11388	-1.42514	-2.68541	0
Bt.20229.1.S1_at	TBRG4	transforming growth factor beta regulator 4	7.41236	8.73918	-1.32683	-2.5085	1.52397e-05
Bt.20243.1.A1_at	SLC25A26	solute carrier family 25, member 26	8.13331	11.5983	-3.46502	-11.0427	0
Bt.20266.3.A1_at	GRAMD4	GRAM domain containing 4	6.78285	8.20833	-1.42548	-2.68604	0.000112717
Bt.20275.1.S1_at	ARPC5L	actin related protein 2/3 complex, subunit 5-like	8.11515	11.1986	-3.08347	-8.47653	3.22664e-06
Bt.20277.1.S1_at	TOP2A	topoisomerase (DNA) II alpha 170kDa	9.17916	10.9582	-1.77908	-3.43208	0
Bt.20281.2.S1_a_at	PGM1	phosphoglucomutase 1	7.22613	9.10832	-1.88219	-3.68635	0
Bt.20303.1.S1_at	GIGYF2	GRB10 interacting GYF protein 2	8.87788	10.4119	-1.534	-2.89587	0
Bt.20306.1.S1_at	MTRF1L	mitochondrial translational release factor 1-like	6.52397	9.22224	-2.69827	-6.49022	0
Bt.20307.1.S1_at	DNPEP	aspartyl aminopeptidase	7.35287	9.08479	-1.73192	-3.32168	1.20121e-05
Bt.20326.1.S1_at	EPC1	enhancer of polycomb homolog 1 (Drosophila)	7.61771	11.807	-4.18934	-18.2439	1.30429e-05
Bt.20338.1.S1_at	DPH1 /// OVCA2	candidate tumor suppressor in ovarian cancer 2 /// DPH1 homolog (S. cerevisiae)	7.31358	8.74458	-1.431	-2.69634	0
Bt.20349.1.S1_at	TRAF6	TNF receptor-associated factor 6	7.76315	11.0448	-3.28166	-9.72474	2.11785e-05
Bt.2035.1.S1_at	WDR34	WD repeat domain 34	7.05978	8.70606	-1.64627	-3.13024	0
Bt.20351.1.S1_at	WDR79	WD repeat domain 79	6.79044	8.23825	-1.44781	-2.72794	0
Bt.20353.2.S1_a_at	MRPL30	mitochondrial ribosomal protein L30	6.42118	8.28687	-1.86569	-3.64441	1.20121e-05
Bt.20360.1.A1_at	NUAK2	NUAK family, SNF1-like kinase, 2	7.83365	10.6411	-2.80745	-7.00044	5.41144e-05
Bt.20364.1.S1_at	UBE2J2	ubiquitin-conjugating enzyme E2, J2 (UBC6 homolog, yeast)	9.61722	11.2569	-1.63965	-3.11589	3.255e-05
Bt.20392.1.A1_at	EIF3J	eukaryotic translation initiation factor 3, subunit J	8.58589	10.8481	-2.26216	-4.79711	0
Bt.20401.1.A1_at	TMC4	transmembrane channel-like 4	7.30092	8.78115	-1.48023	-2.78994	9.52878e-05
Bt.2041.1.S1_at	AP2A2	adaptor-related protein complex 2, alpha 2 subunit	7.7325	9.13521	-1.40271	-2.64397	2.34789e-05
Bt.20411.1.S1_at	---	Transcribed locus, moderately similar to NP_665714.2 myo-inositol oxygenase [Rattus norvegicus]	8.28557	9.90061	-1.61504	-3.0632	3.31432e-05
Bt.20417.1.S1_at	---	---	6.74599	8.76598	-2.01999	-4.05582	3.22454e-05
Bt.20423.1.S1_at	PHC1	polyhomeotic homolog 1 (Drosophila)	8.40287	10.2215	-1.81862	-3.52744	0
Bt.20425.1.A1_at	GTF2E2	general transcription factor IIE, polypeptide 2, beta 34kDa	11.5591	13.2735	-1.71432	-3.28141	6.15079e-05
Bt.20430.1.A1_at	LOC537521	Similar to KIAA1622 protein	8.48143	10.2264	-1.745	-3.35195	2.02135e-05
Bt.20433.1.S1_at	MFAP1	microfibrillar-associated protein 1	8.07828	9.8746	-1.79631	-3.47332	4.70691e-06
Bt.20435.1.S1_at	TSSC1	tumor suppressing subtransferable candidate 1	7.14533	9.44575	-2.30042	-4.92601	4.16252e-05
Bt.20437.1.S1_at	RUVBL1	RuvB-like 1 (E. coli)	7.86044	10.2429	-2.38243	-5.21413	0
Bt.20444.1.S1_at	---	Transcribed locus, strongly similar to XP_216837.3 PREDICTED: similar to thyroid hormone receptor associated protein 5 [Rattus norvegicus]	7.7112	9.65747	-1.94627	-3.85377	1.70295e-06
Bt.20457.2.S1_a_at	RAD52	RAD52 homolog (S. cerevisiae)	8.45337	9.59537	-1.142	-2.20687	4.08707e-05
Bt.20472.1.S1_at	SEC11C	SEC11 homolog C (S. cerevisiae)	7.66795	10.571	-2.90308	-7.4802	1.20121e-05
Bt.20495.1.S1_at	TSC2	tuberous sclerosis 2	6.99725	9.43088	-2.43363	-5.40251	0
Bt.20496.1.S1_at	OSBPL2	Oxysterol binding protein-like 2	8.18999	9.42357	-1.23358	-2.35149	3.53371e-05
Bt.20499.1.S1_at	LSM4	LSM4 homolog, U6 small nuclear RNA associated (S. cerevisiae)	9.59004	11.1721	-1.58207	-2.99398	5.16765e-05
Bt.2050.1.A1_at	ACAA1	acetyl-Coenzyme A acyltransferase 1 (peroxisomal 3-oxoacyl-Coenzyme A thiolase)	7.09569	10.716	-3.62035	-12.298	0
Bt.20515.1.S1_at	LOC528175	hypothetical LOC528175	8.47739	11.1245	-2.64708	-6.26397	0
Bt.20517.1.S1_at	SLC25A28	solute carrier family 25, member 28	7.21722	9.0156	-1.79838	-3.4783	0
Bt.20520.1.S1_at	SLC25A10	solute carrier family 25 (mitochondrial carrier; dicarboxylate transporter), member 10	6.66138	8.15654	-1.49515	-2.81894	2.6831e-05
Bt.20535.1.S1_at	RDBP	RD RNA binding protein	7.79086	11.1216	-3.33073	-10.0612	0
Bt.20576.1.S1_at	TCIRG1	T-cell, immune regulator 1, ATPase, H+ transporting, lysosomal V0 subunit A3	7.36769	9.98956	-2.62187	-6.15549	0
Bt.20583.1.S1_at	VBP1	von Hippel-Lindau binding protein 1	7.34682	10.0679	-2.72106	-6.59356	0.000130925
Bt.20597.2.A1_a_at	TTC35	tetratricopeptide repeat domain 35	8.1148	9.48816	-1.37336	-2.59073	2.22183e-05
Bt.20598.1.S1_at	DHRS12	dehydrogenase/reductase (SDR family) member 12	6.5231	7.9427	-1.4196	-2.67512	0
Bt.20599.1.S1_at	---	CDNA clone IMAGE:8233852	9.43965	11.5669	-2.12725	-4.36883	0
Bt.20600.2.A1_a_at	MINA	MYC induced nuclear antigen	7.07078	9.51971	-2.44894	-5.46014	3.22664e-06
Bt.20602.1.S1_at	UBE2B	ubiquitin-conjugating enzyme E2B (RAD6 homolog)	8.78462	10.713	-1.92841	-3.80634	0
Bt.20607.1.S1_at	CACYBP	calcyclin binding protein	9.91876	12.2053	-2.28653	-4.8788	3.47193e-05
Bt.20646.1.A1_at	---	---	6.94123	8.56706	-1.62583	-3.08619	0
Bt.20660.1.A1_at	PTCD2	pentatricopeptide repeat domain 2	7.45576	9.02413	-1.56837	-2.96569	3.53371e-05
Bt.20671.1.A1_at	PMS1	PMS1 postmeiotic segregation increased 1 (S. cerevisiae)	7.74428	10.4188	-2.6745	-6.38419	7.13476e-06
Bt.20680.1.S1_at	SH3BP5	SH3-domain binding protein 5 (BTK-associated)	10.0014	11.6782	-1.67677	-3.19712	4.16637e-05
Bt.20695.1.A1_at	ALK	anaplastic lymphoma receptor tyrosine kinase	7.07081	8.40044	-1.32963	-2.51338	0
Bt.2070.1.A1_at	DUSP10	dual specificity phosphatase 10	9.32564	11.866	-2.54037	-5.81739	0
Bt.20780.2.S1_a_at	CCDC58	coiled-coil domain containing 58	8.91923	11.7452	-2.82596	-7.09087	4.34923e-05
Bt.20853.1.S1_a_at	SKAP1	src kinase associated phosphoprotein 1	6.47239	7.71926	-1.24686	-2.37325	1.20121e-05
Bt.20877.1.S1_at	ANAPC13	anaphase promoting complex subunit 13	7.89582	11.5078	-3.612	-12.227	0
Bt.20886.1.A1_at	TBC1D2	TBC1 domain family, member 2	6.33825	7.80236	-1.46412	-2.75895	0
Bt.20900.1.S1_at	FCF1	FCF1 small subunit (SSU) processome component homolog (S. cerevisiae)	8.90327	10.9499	-2.0466	-4.13132	0
Bt.20910.2.S1_at	LOC534057	Hypothetical LOC534057	6.59336	9.70363	-3.11027	-8.63543	2.11785e-05
Bt.20932.1.S1_at	TINP1	TGF beta-inducible nuclear protein 1 (L-name related LNR42)	9.13271	12.1283	-2.99563	-7.9758	0
Bt.20949.1.S1_at	---	---	6.78772	8.73817	-1.95044	-3.86494	0
Bt.20950.1.S1_at	NUDT16	nudix (nucleoside diphosphate linked moiety X)-type motif 16	6.83812	9.30128	-2.46316	-5.51422	5.78327e-05
Bt.20965.1.S1_at	PHB	prohibitin	8.83157	10.445	-1.61339	-3.05969	0
Bt.21021.1.S1_at	TBC1D7	TBC1 domain family, member 7	8.35296	10.6366	-2.28364	-4.86903	4.70691e-06
Bt.21022.1.S1_at	CDK5RAP3	CDK5 regulatory subunit associated protein 3	7.39063	8.85995	-1.46932	-2.76892	0
Bt.21023.1.S1_at	AS3MT	arsenic (+3 oxidation state) methyltransferase	6.63899	10.7472	-4.10817	-17.2458	4.92986e-05
Bt.21035.2.S1_at	HNRNPUL1	heterogeneous nuclear ribonucleoprotein U-like 1	9.51514	11.1062	-1.59109	-3.01277	1.1721e-05
Bt.2106.1.S1_at	UPF2	UPF2 regulator of nonsense transcripts homolog (yeast)	9.29153	10.8353	-1.54374	-2.91549	3.22664e-06
Bt.21060.1.S1_at	LOC513722	similar to phosphoinositide-binding proteins	6.46086	7.89276	-1.4319	-2.69802	3.78243e-05
Bt.21070.1.S1_at	MRPL10	mitochondrial ribosomal protein L10	7.70638	10.6323	-2.92592	-7.59959	1.20121e-05
Bt.21072.1.A1_at	ZNF187	zinc finger protein 187	7.15814	10.5162	-3.35804	-10.2535	5.3654e-05
Bt.21087.1.A1_at	TCF19	transcription factor 19 (SC1)	7.74266	10.5269	-2.78423	-6.88869	0
Bt.21092.1.S1_at	NDEL1	nudE nuclear distribution gene E homolog (A. nidulans)-like 1	7.11042	8.93478	-1.82436	-3.54151	0
Bt.21107.1.S1_at	MPHOSPH8	M-phase phosphoprotein 8	8.02029	10.764	-2.74368	-6.69776	1.20121e-05
Bt.2111.1.S1_a_at	ORC1L	origin recognition complex, subunit 1-like (yeast)	7.07143	9.03348	-1.96205	-3.89616	1.20121e-05
Bt.21118.1.S1_at	MGC139126	hypothetical LOC508872	8.45895	9.99143	-1.53248	-2.89282	0
Bt.2112.1.S1_at	---	Transcribed locus	8.35777	9.54201	-1.18424	-2.27244	3.47193e-05
Bt.21128.1.S1_at	VTA1	Vps20-associated 1 homolog (S. cerevisiae)	9.01519	11.2358	-2.22058	-4.66081	0
Bt.21159.1.S1_at	ZSWIM7	zinc finger, SWIM-type containing 7	7.16264	9.05625	-1.89362	-3.71565	0
Bt.21164.1.S1_at	MYC	v-myc myelocytomatosis viral oncogene homolog (avian)	6.40547	9.80822	-3.40275	-10.5762	2.6831e-05
Bt.21181.1.S1_at	FOXK2	forkhead box K2	7.71486	10.4401	-2.72525	-6.61274	1.52397e-05
Bt.21202.1.S1_at	---	Transcribed locus	7.87863	9.49974	-1.62112	-3.07613	0
Bt.21210.1.A1_at	ZCCHC7	zinc finger, CCHC domain containing 7	7.0813	9.36522	-2.28391	-4.86998	2.32824e-05
Bt.21217.1.S1_at	SSBP1	single-stranded DNA binding protein 1	8.26474	11.5106	-3.24585	-9.48633	0
Bt.21229.1.S1_at	ST7L	suppression of tumorigenicity 7 like	6.26473	8.10859	-1.84386	-3.58968	0.000124707
Bt.21230.1.S1_at	GTF2H5	general transcription factor IIH, polypeptide 5	7.08051	9.21502	-2.13451	-4.39086	0
Bt.2125.1.A1_at	COMMD8	COMM domain containing 8	8.76903	11.7179	-2.94883	-7.72123	5.03095e-05
Bt.21257.1.S1_at	POLR3A	polymerase (RNA) III (DNA directed) polypeptide A, 155kDa	8.32974	9.53437	-1.20462	-2.30477	5.31101e-05
Bt.21270.1.S1_at	C7orf24	chromosome 7 open reading frame 24 ortholog	9.55623	11.1742	-1.61794	-3.06936	0
Bt.21301.1.S1_a_at	RTN4IP1	reticulon 4 interacting protein 1	8.23166	11.1984	-2.96674	-7.81768	0
Bt.21335.1.S1_at	MRRF	mitochondrial ribosome recycling factor	6.82767	9.16436	-2.33669	-5.05141	0.000120546
Bt.21336.2.S1_a_at	MAD2L2	MAD2 mitotic arrest deficient-like 2 (yeast)	8.11354	11.2985	-3.18492	-9.094	3.60846e-05
Bt.21346.1.S1_at	SIPA1	signal-induced proliferation-associated gene 1	7.18736	8.82475	-1.63739	-3.11102	0
Bt.21348.2.S1_at	LOC513601	similar to Chromosome 6 open reading frame 151	9.10115	10.8226	-1.72147	-3.29771	0
Bt.21360.1.S1_at	LOC539901	hypothetical LOC539901	6.63726	8.65765	-2.02039	-4.05692	4.34923e-05
Bt.21366.2.S1_at	GUF1	GUF1 GTPase homolog (S. cerevisiae)	6.45963	7.79442	-1.33479	-2.52239	0
Bt.21401.3.A1_at	C23H6orf206	chromosome 6 open reading frame 206 ortholog	6.76054	7.98656	-1.22602	-2.33922	0
Bt.21402.1.S1_at	STX8	syntaxin 8	8.39076	10.2933	-1.90256	-3.73875	0
Bt.21426.1.S1_at	AP1M1	adaptor-related protein complex 1, mu 1 subunit	7.80143	9.37322	-1.57179	-2.97272	1.59269e-05
Bt.21454.1.S1_at	GPRC5C	G protein-coupled receptor, family C, group 5, member C	6.47373	9.54644	-3.07271	-8.4135	8.15036e-05
Bt.21460.1.S1_at	LOH12CR1	loss of heterozygosity, 12, chromosomal region 1	7.12103	9.37157	-2.25054	-4.75861	0
Bt.21463.1.S1_at	EIF3F	eukaryotic translation initiation factor 3, subunit F	8.72862	11.0808	-2.35221	-5.10607	4.92986e-05
Bt.21464.1.S1_at	GALT	galactose-1-phosphate uridylyltransferase	7.40559	8.40411	-0.998518	-1.99795	0.000125922
Bt.21467.1.S1_at	COG4	component of oligomeric golgi complex 4	6.8382	8.90919	-2.07099	-4.20176	0
Bt.21475.1.S1_at	AATF	apoptosis antagonizing transcription factor	6.78517	8.39012	-1.60494	-3.04184	1.1721e-05
Bt.21476.1.S1_at	C13H20ORF52	chromosome 20 open reading frame 52 ortholog	7.78355	9.07012	-1.28657	-2.43947	0
Bt.21493.2.S1_a_at	CSE1L	CSE1 chromosome segregation 1-like (yeast)	10.2916	11.5366	-1.245	-2.37018	0
Bt.21534.3.S1_a_at	LOC533826	similar to TIP120-family protein TIP120B	8.07644	10.1241	-2.0477	-4.13446	2.6831e-05
Bt.2156.2.S1_a_at	TMEM11	transmembrane protein 11	6.78674	8.34639	-1.55965	-2.94782	1.20121e-05
Bt.21565.1.S1_at	IWS1	IWS1 homolog (S. cerevisiae)	8.28488	10.2506	-1.96571	-3.90606	2.11785e-05
Bt.2157.1.S1_a_at	RPGRIP1	retinitis pigmentosa GTPase regulator interacting protein 1	8.33207	11.0717	-2.73961	-6.67889	1.30429e-05
Bt.21570.1.A1_at	ENTPD5	ectonucleoside triphosphate diphosphohydrolase 5	7.48896	9.67099	-2.18204	-4.53794	1.12795e-05
Bt.21590.1.S1_at	NCOR1	nuclear receptor co-repressor 1	8.72518	10.8167	-2.09149	-4.26189	0
Bt.21597.1.S1_at	KIAA0859	KIAA0859	6.88879	9.77992	-2.89113	-7.4185	3.7578e-05
Bt.21603.2.S1_at	RNF121	ring finger protein 121	6.56431	11.1891	-4.62481	-24.6722	0
Bt.21611.1.S1_at	---	---	7.88566	9.44794	-1.56228	-2.9532	0
Bt.21645.1.S1_at	STAG3	stromal antigen 3	7.46651	8.82134	-1.35483	-2.55768	0
Bt.21661.1.S1_at	ADHFE1	alcohol dehydrogenase, iron containing, 1	6.95051	8.52171	-1.5712	-2.97152	1.20121e-05
Bt.21675.1.S1_at	METAP2	methionyl aminopeptidase 2	8.13906	11.1516	-3.01259	-8.07009	3.255e-05
Bt.2170.1.A1_at	VPS33A	vacuolar protein sorting 33 homolog A (S. cerevisiae)	7.55931	9.21273	-1.65342	-3.14578	0
Bt.21727.1.S1_at	FARSA	phenylalanyl-tRNA synthetase, alpha subunit	6.70123	8.01019	-1.30896	-2.47762	1.20121e-05
Bt.21741.2.A1_at	SSBP3	single stranded DNA binding protein 3	7.31733	8.64276	-1.32544	-2.50609	0
Bt.21745.1.S1_at	PARK7	Parkinson disease (autosomal recessive, early onset) 7	9.46286	11.7503	-2.2874	-4.88175	0
Bt.2175.1.S1_at	VTI1B	vesicle transport through interaction with t-SNAREs homolog 1B	6.78882	9.64389	-2.85507	-7.2354	5.03095e-05
Bt.21819.1.S1_at	PSTPIP1	proline-serine-threonine phosphatase interacting protein 1	7.87569	9.49491	-1.61922	-3.07208	0
Bt.21827.2.S1_at	THOP1	thimet oligopeptidase 1	6.46122	8.5532	-2.09199	-4.26335	0
Bt.21838.1.A1_at	LENG1	leukocyte receptor cluster (LRC) member 1	6.47162	8.98516	-2.51353	-5.71017	4.99326e-05
Bt.21860.1.S1_at	LOC534284	similar to senataxin	7.45207	9.21714	-1.76507	-3.39891	3.22664e-06
Bt.21888.1.S1_at	LOC784903	hypothetical protein LOC784903	7.15517	8.4754	-1.32023	-2.49705	9.98436e-05
Bt.21917.1.S1_at	PDXP	pyridoxal (pyridoxine, vitamin B6) phosphatase	7.5877	10.4511	-2.86338	-7.27716	0
Bt.21918.2.S1_at	CARS2	cysteinyl-tRNA synthetase 2, mitochondrial (putative)	6.95766	9.46238	-2.50472	-5.67538	2.11785e-05
Bt.21926.1.S1_at	TOMM34	translocase of outer mitochondrial membrane 34	9.38073	11.7691	-2.38841	-5.23581	0
Bt.21927.1.S1_at	PRMT7	Protein arginine methyltransferase 7	7.14891	8.43323	-1.28432	-2.43567	0
Bt.21942.1.S1_at	LOC784805	Hypothetical protein LOC784805	7.54249	9.63463	-2.09214	-4.26381	0
Bt.21970.1.S1_at	---	Transcribed locus	7.48988	8.71645	-1.22657	-2.3401	2.02135e-05
Bt.21976.1.S1_at	LOC516723	similar to Trim39 protein	7.64312	9.52396	-1.88084	-3.68289	3.22454e-05
Bt.21977.1.S1_at	LOC617088	Hypothetical protein LOC617088	8.99842	10.3037	-1.3053	-2.47135	2.94495e-05
Bt.22000.1.A1_at	CYR61	cysteine-rich, angiogenic inducer, 61	6.05578	10.805	-4.74923	-26.8943	1.1721e-05
Bt.22005.1.S1_at	LZIC	leucine zipper and CTNNBIP1 domain containing	9.87165	11.1914	-1.31977	-2.49626	7.49328e-05
Bt.22038.1.S1_a_at	RARS	arginyl-tRNA synthetase	7.86818	12.8984	-5.03021	-32.6771	1.1721e-05
Bt.22054.1.S1_at	C13H20ORF7	chromosome 20 open reading frame 7 ortholog	7.71876	9.33158	-1.61282	-3.05848	0
Bt.22067.1.S1_at	---	Transcribed locus, moderately similar to NP_003911.1 timeless homolog [Homo sapiens]	7.50352	10.1863	-2.68275	-6.42078	9.57175e-05
Bt.22086.3.S1_at	ALDH7A1	aldehyde dehydrogenase 7 family, member A1	8.25336	10.7805	-2.52719	-5.76447	1.1721e-05
Bt.22104.1.S1_at	IHH	Indian hedgehog homolog (Drosophila)	5.95948	9.4207	-3.46122	-11.0136	0
Bt.22107.1.S1_at	MGC134282	hypothetical protein LOC616423	9.56099	11.5067	-1.94573	-3.85231	0
Bt.22120.1.S1_at	KIF22	kinesin family member 22	8.03696	10.5163	-2.47934	-5.57644	0
Bt.22123.1.A1_at	STX18	syntaxin 18	6.5996	7.77691	-1.17732	-2.26156	7.13476e-06
Bt.22126.1.S1_at	TSPAN5	tetraspanin 5	9.68947	11.6113	-1.92182	-3.789	0
Bt.22133.2.S1_a_at	STX17	syntaxin 17	8.43603	10.4186	-1.98258	-3.952	5.16765e-05
Bt.22142.2.S1_a_at	COQ6	coenzyme Q6 homolog, monooxygenase (S. cerevisiae)	6.57744	8.4565	-1.87906	-3.67835	1.20121e-05
Bt.2215.1.S1_at	SH3GL2	SH3-domain GRB2-like 2	7.3364	10.0849	-2.74848	-6.72009	3.1005e-05
Bt.22168.1.A1_at	HSPA4	heat shock 70kDa protein 4	8.30249	12.274	-3.97147	-15.6867	1.1721e-05
Bt.22185.1.S1_at	FAM82C	family with sequence similarity 82, member C	8.18376	10.7256	-2.54186	-5.8234	0
Bt.22197.1.S1_at	MRPL44	mitochondrial ribosomal protein L44	8.49292	10.2375	-1.7446	-3.35102	0
Bt.22212.1.S1_at	NECAP2	NECAP endocytosis associated 2	7.65385	9.51609	-1.86224	-3.63571	0
Bt.22220.1.S1_at	RRP1	ribosomal RNA processing 1 homolog (S. cerevisiae)	7.12129	10.0441	-2.92284	-7.58338	3.60846e-05
Bt.22294.1.S1_at	MGC159954	hypothetical LOC533041	7.14197	11.3288	-4.18686	-18.2126	0
Bt.22306.1.S1_at	PDSS1	prenyl (decaprenyl) diphosphate synthase, subunit 1	6.86678	10.3544	-3.48762	-11.2171	3.85989e-05
Bt.22363.1.S1_at	TMEM39B	transmembrane protein 39B	6.47332	9.09085	-2.61753	-6.13697	0
Bt.22372.1.A1_at	UBAP2L	ubiquitin associated protein 2-like	7.99781	9.93079	-1.93298	-3.81844	0
Bt.22379.1.S1_at	CABC1	chaperone, ABC1 activity of bc1 complex homolog (S. pombe)	7.36216	9.24615	-1.88399	-3.69095	0
Bt.22404.1.S1_at	LOC534204	hypothetical LOC534204	6.72303	11.1256	-4.4026	-21.1503	0
Bt.22425.1.S1_at	GEMIN6	Gem (nuclear organelle) associated protein 6	6.45134	8.8148	-2.36346	-5.14602	0
Bt.22441.1.S1_at	LOC785558 /// SMARCA2	SWI/SNF related, matrix associated, actin dependent regulator of chromatin, subfamily a, member 2 /// hypothetical protein LOC785558	8.97279	11.4231	-2.45028	-5.46521	7.13476e-06
Bt.22445.1.S1_at	AP1GBP1	AP1 gamma subunit binding protein 1	8.70189	10.3208	-1.61894	-3.07148	0.000130732
Bt.22453.2.S1_at	GNB5	guanine nucleotide binding protein (G protein), beta 5	7.16539	8.93553	-1.77014	-3.41087	0
Bt.22463.1.A1_at	C16H1orf156 /// LOC515210	hypothetical LOC515210 /// chromosome 1 open reading frame 156 ortholog	6.94918	10.7079	-3.75871	-13.5358	4.92986e-05
Bt.22480.1.A1_at	SLC35E3	solute carrier family 35, member E3	7.87571	10.4063	-2.53054	-5.7779	0
Bt.2249.1.S1_at	EIF4E2	eukaryotic translation initiation factor 4E family member 2	8.12762	11.1296	-3.00198	-8.01096	6.25218e-06
Bt.22495.1.S1_at	MANBAL	mannosidase, beta A, lysosomal-like	7.23989	9.18714	-1.94725	-3.8564	0
Bt.22496.1.S1_at	CBR3	carbonyl reductase 3	6.64573	12.2549	-5.60922	-48.8139	0
Bt.22504.2.S1_at	GPR56	G protein-coupled receptor 56	7.13202	8.56686	-1.43484	-2.70353	0
Bt.22518.1.S1_a_at	LOC540962	hypothetical LOC540962	7.06254	8.45554	-1.39299	-2.62623	0
Bt.22523.1.S1_at	DISP1	dispatched homolog 1 (Drosophila)	8.15991	9.59806	-1.43814	-2.70972	5.16765e-05
Bt.22531.1.S1_at	CDK3	cyclin-dependent kinase 3	7.32369	8.38486	-1.06117	-2.08662	0
Bt.22547.1.A1_a_at	PITPNA	phosphatidylinositol transfer protein, alpha	7.64218	9.43268	-1.7905	-3.45935	2.52712e-05
Bt.2255.1.S1_at	IMPDH2	IMP (inosine monophosphate) dehydrogenase 2	10.0482	11.5076	-1.45942	-2.74998	0
Bt.22554.1.A1_at	TK2	Thymidine kinase 2, mitochondrial	6.951	11.5186	-4.56757	-23.7124	0
Bt.22555.1.S1_at	LOC514045	hypothetical LOC514045	7.5579	10.0554	-2.49749	-5.64702	0
Bt.22575.1.A1_at	TMEM167	transmembrane protein 167	7.12951	9.75662	-2.62712	-6.1779	2.02135e-05
Bt.22577.1.S1_at	SLC25A33	solute carrier family 25, member 33	8.75917	10.1069	-1.34773	-2.54511	0
Bt.22584.1.A1_at	FCHSD2	FCH and double SH3 domains 2	7.21541	8.80649	-1.59108	-3.01275	4.70691e-06
Bt.22589.1.S1_at	PLA2G12A	phospholipase A2, group XIIA	6.00335	10.5275	-4.52418	-23.0098	0
Bt.22610.1.S1_at	RP9	retinitis pigmentosa 9 (autosomal dominant)	6.60992	8.2963	-1.68638	-3.21849	0
Bt.22642.1.A1_at	DGKI	diacylglycerol kinase, iota	5.95729	10.0755	-4.11823	-17.3665	3.31432e-05
Bt.22646.1.S1_at	RFX5	regulatory factor X, 5 (influences HLA class II expression)	8.52487	9.93391	-1.40903	-2.65559	1.20121e-05
Bt.22676.1.A1_at	GPN3	GPN-loop GTPase 3	9.14282	11.1268	-1.98397	-3.95581	5.03095e-05
Bt.2268.1.S1_at	LASS4	LAG1 homolog, ceramide synthase 4	6.85747	8.87626	-2.01879	-4.05243	1.52397e-05
Bt.22695.1.S1_at	NUP50	nucleoporin 50kDa	7.44949	10.0781	-2.62858	-6.18415	6.45807e-05
Bt.227.3.A1_x_at	GSTA1 /// GSTA4	glutathione S-transferase A4 /// glutathione S-transferase A1	8.07895	12.1952	-4.11623	-17.3423	0
Bt.22742.1.A1_at	H17C12ORF65	Chromosome 12 open reading frame 65 ortholog	5.75476	10.8662	-5.11139	-34.5686	1.59269e-05
Bt.22746.1.S1_at	WFDC1	WAP four-disulfide core domain 1	6.81124	8.74442	-1.93318	-3.81895	5.03095e-05
Bt.22808.1.S1_at	C13H20ORF116	chromosome 20 open reading frame 116 ortholog	7.07524	11.4756	-4.4004	-21.118	1.1721e-05
Bt.22829.1.A1_at	DNTTIP2 /// GCLM	deoxynucleotidyltransferase, terminal, interacting protein 2 /// glutamate-cysteine ligase, modifier subunit	6.49941	10.5761	-4.0767	-16.8736	9.74528e-05
Bt.22832.2.A1_at	FBXO31	F-box protein 31	7.01208	9.83321	-2.82112	-7.06712	0
Bt.22841.2.S1_a_at	POP7	processing of precursor 7, ribonuclease P/MRP subunit (S. cerevisiae)	7.08537	8.75957	-1.6742	-3.19142	0
Bt.22869.1.S1_at	FABP5	fatty acid binding protein 5	8.91842	12.6771	-3.75871	-13.5358	1.1721e-05
Bt.22879.1.S1_at	HSD17B1 /// LOC785989	hydroxysteroid (17-beta) dehydrogenase 1 /// similar to Hydroxysteroid (17-beta) dehydrogenase 1	5.73418	12.1422	-6.40804	-84.9205	0
Bt.22966.1.S1_at	TCTN1	Tectonic family member 1	7.73512	9.79081	-2.05569	-4.15742	0
Bt.2307.1.S1_s_at	DYNLL1	dynein, light chain, LC8-type 1	9.66412	13.3064	-3.64227	-12.4862	0
Bt.23082.1.S1_at	MAP4K2	mitogen-activated protein kinase kinase kinase kinase 2	6.63383	9.0382	-2.40437	-5.29406	1.20121e-05
Bt.23088.1.S1_at	SEMA6B	sema domain, transmembrane domain (TM), and cytoplasmic domain, (semaphorin) 6B	7.25229	8.69422	-1.44193	-2.71685	4.81378e-05
Bt.23091.1.S1_at	PSMD1	proteasome (prosome, macropain) 26S subunit, non-ATPase, 1	9.13156	11.1741	-2.04252	-4.11964	0
Bt.23106.1.S1_at	HN1	hematological and neurological expressed 1	8.04694	9.22582	-1.17888	-2.26402	7.13476e-06
Bt.23126.1.S1_at	NOS2A	nitric oxide synthase 2A (inducible, hepatocytes)	6.71614	7.98573	-1.2696	-2.41094	2.6831e-05
Bt.23141.1.A1_at	PDCD11	programmed cell death 11	6.60238	9.58218	-2.97979	-7.88871	8.93756e-05
Bt.23158.1.S1_at	CREBBP	CREB binding protein (Rubinstein-Taybi syndrome)	9.19695	10.794	-1.59701	-3.02516	3.22454e-05
Bt.23173.2.A1_at	LOC512321	hypothetical LOC512321	7.9063	9.85373	-1.94743	-3.85687	0
Bt.23179.1.S2_at	HSPCA	heat shock 90kD protein 1, alpha	11.9039	13.7197	-1.81573	-3.52037	0
Bt.23182.1.S1_at	FDPS	farnesyl diphosphate synthase (farnesyl pyrophosphate synthetase, dimethylallyltranstransferase, geranyltranstransferase)	8.8441	12.5867	-3.74256	-13.3852	6.45807e-05
Bt.23187.3.S1_a_at	NOL12	nucleolar protein 12	6.46277	9.22817	-2.7654	-6.79935	0
Bt.23192.1.S1_at	ARPC1B	actin related protein 2/3 complex, subunit 1B, 41kDa	7.54875	9.56056	-2.01181	-4.03288	0
Bt.23244.1.S1_at	EIF3D	eukaryotic translation initiation factor 3, subunit D	8.70537	10.1983	-1.49289	-2.81452	3.22454e-05
Bt.23247.1.S1_at	MYST1	MYST histone acetyltransferase 1	7.79088	10.2695	-2.47858	-5.57347	0
Bt.23257.1.S1_a_at	CCNH	cyclin H	6.93166	10.4379	-3.5062	-11.3625	6.15079e-05
Bt.23273.1.S1_at	CIRBP	cold inducible RNA binding protein	9.15007	10.6269	-1.47686	-2.78343	3.53371e-05
Bt.23325.1.A1_at	---	Transcribed locus	6.37406	7.817	-1.44295	-2.71876	0
Bt.23354.1.S1_at	EPHX1	epoxide hydrolase 1, microsomal (xenobiotic)	6.51674	7.75473	-1.23799	-2.35869	0
Bt.23355.1.S1_at	PTPLA	Protein tyrosine phosphatase-like (proline instead of catalytic arginine), member A	6.88049	8.17211	-1.29162	-2.44802	6.35746e-05
Bt.23380.1.S1_s_at	C25H16orf14 /// RHOT2	ras homolog gene family, member T2 /// chromosome 16 open reading frame 14 ortholog	7.37179	8.59254	-1.22075	-2.33068	0
Bt.23389.1.S1_at	GNS	glucosamine (N-acetyl)-6-sulfatase (Sanfilippo disease IIID)	10.0964	11.8598	-1.76331	-3.39476	4.34923e-05
Bt.2344.1.S1_at	PSEN2	presenilin 2 (Alzheimer disease 4)	7.67246	9.85096	-2.1785	-4.52681	2.94495e-05
Bt.23507.1.S1_at	MRPL9	mitochondrial ribosomal protein L9	8.87168	11.5059	-2.63423	-6.20844	0
Bt.23512.1.S1_at	EIF3K	eukaryotic translation initiation factor 3, subunit K	8.79926	10.3504	-1.55113	-2.93047	0
Bt.23526.1.S1_at	MRPS24	mitochondrial ribosomal protein S24	7.19586	9.27809	-2.08223	-4.2346	5.16765e-05
Bt.23546.1.A1_at	HEATR1	HEAT repeat containing 1	8.44634	11.0209	-2.57452	-5.95672	2.34789e-05
Bt.23550.1.S1_at	DGAT2	diacylglycerol O-acyltransferase homolog 2 (mouse)	5.43411	11.4314	-5.99733	-63.8815	4.3241e-05
Bt.23551.3.S1_at	NAT13	N-acetyltransferase 13	6.92214	8.73623	-1.81409	-3.51639	7.04207e-05
Bt.23557.1.S1_at	DENND3	DENN/MADD domain containing 3	8.51837	10.7059	-2.18751	-4.55519	2.34789e-05
Bt.23566.2.S1_at	LOC785936	Hypothetical protein LOC785936	6.56515	7.85768	-1.29253	-2.44957	4.16252e-05
Bt.23569.1.S1_at	ACAA2	acetyl-Coenzyme A acyltransferase 2	6.88968	9.47321	-2.58354	-5.99408	0
Bt.23590.1.S1_at	POLR1D	polymerase (RNA) I polypeptide D, 16kDa	9.15694	12.0746	-2.91765	-7.55616	1.1721e-05
Bt.23606.1.S1_at	ITPR1	inositol 1,4,5-triphosphate receptor, type 1	7.73406	10.2574	-2.52336	-5.7492	1.1721e-05
Bt.23606.2.S1_at	LOC783050	Similar to Ac1147	7.45894	8.92977	-1.47082	-2.7718	3.255e-05
Bt.23650.1.S1_at	---	Transcribed locus	7.28608	10.5009	-3.21479	-9.28431	0
Bt.23708.1.A1_at	ZFAND3	zinc finger, AN1-type domain 3	7.32306	10.1322	-2.80919	-7.00889	0
Bt.23715.1.A1_at	---	Transcribed locus	7.50464	8.92929	-1.42466	-2.68451	0
Bt.23784.1.A1_at	CNOT2	CCR4-NOT transcription complex, subunit 2	8.11906	10.2618	-2.14278	-4.41612	2.34789e-05
Bt.2379.1.S1_at	UMPS	uridine monophosphate synthetase	8.08598	10.6945	-2.60855	-6.09889	0
Bt.23813.1.A1_at	---	Transcribed locus	7.18764	8.20109	-1.01345	-2.01873	5.31101e-05
Bt.23857.1.A1_at	RNF144B	ring finger 144B	7.15604	9.71979	-2.56375	-5.91244	0
Bt.24037.1.A1_at	---	CDNA clone IMAGE:8290925	7.41627	9.78865	-2.37238	-5.17796	0
Bt.24039.1.A1_at	LOC522998	hypothetical LOC522998	9.09847	12.3932	-3.29469	-9.81294	0
Bt.24074.1.A1_at	PIP4K2A	phosphatidylinositol-5-phosphate 4-kinase, type II, alpha	6.82743	8.14988	-1.32245	-2.5009	0
Bt.24078.1.A1_at	---	Transcribed locus	7.62664	9.06669	-1.44005	-2.7133	1.59269e-05
Bt.2411.1.S1_at	AMIGO1	adhesion molecule with Ig-like domain 1	6.98605	8.72964	-1.74359	-3.34867	2.34789e-05
Bt.24149.1.A1_at	EIF1B	eukaryotic translation initiation factor 1B	6.43346	7.71493	-1.28147	-2.43087	0.000107768
Bt.24153.1.A1_at	RNF43	Ring finger protein 43	6.25478	8.50771	-2.25293	-4.7665	3.31432e-05
Bt.24154.1.A1_at	TFDP2	transcription factor Dp-2 (E2F dimerization partner 2)	6.52915	9.33333	-2.80419	-6.98464	0
Bt.24206.1.A1_at	BTBD1	BTB (POZ) domain containing 1	7.52153	8.84238	-1.32085	-2.49814	0
Bt.24218.2.S1_a_at	CDC6	cell division cycle 6 homolog (S. cerevisiae)	7.02729	9.26211	-2.23482	-4.70705	0
Bt.24242.1.S1_at	C15H11orf46	chromosome 11 open reading frame 46 ortholog	8.95481	13.701	-4.74617	-26.8373	0
Bt.24265.1.S1_a_at	CCBL2	cysteine conjugate-beta lyase 2	8.23909	9.8259	-1.58681	-3.00384	0
Bt.24275.1.S1_at	METRNL	meteorin, glial cell differentiation regulator-like	7.03149	9.13697	-2.10548	-4.30341	1.59269e-05
Bt.24278.1.A1_at	LOC616839	hypothetical LOC616839	8.74779	10.2073	-1.45956	-2.75024	5.16765e-05
Bt.2428.1.S1_at	LOC538357	hypothetical LOC538357	9.01816	10.6609	-1.64271	-3.12252	8.61887e-05
Bt.24285.1.S1_at	GNL3	guanine nucleotide binding protein-like 3 (nucleolar)	7.27094	10.2493	-2.97838	-7.881	7.13476e-06
Bt.24295.1.S1_at	MRPS30	mitochondrial ribosomal protein S30	7.71095	9.93137	-2.22042	-4.6603	0
Bt.24308.1.A1_at	---	---	6.2531	9.56837	-3.31528	-9.95401	3.22454e-05
Bt.2433.1.S1_at	BRD9	bromodomain containing 9	8.14701	10.1226	-1.9756	-3.93292	0.000112717
Bt.24351.1.A1_at	LIX1	Lix1 homolog (chicken)	6.39058	8.18378	-1.79321	-3.46585	3.22454e-05
Bt.24384.1.A1_at	ACOT9	acyl-CoA thioesterase 9	9.58008	11.3904	-1.81028	-3.5071	0
Bt.24393.1.S1_at	DEF6	differentially expressed in FDCP 6 homolog (mouse)	7.29171	8.97589	-1.68419	-3.21359	0
Bt.24406.1.A1_at	TMEM185A	transmembrane protein 185A	9.54749	11.6398	-2.09235	-4.26442	4.16637e-05
Bt.24444.1.A1_at	RORA	RAR-related orphan receptor A	7.06298	8.26805	-1.20506	-2.30547	8.8085e-05
Bt.24469.1.S1_at	ARHGAP27	Rho GTPase activating protein 27	6.33221	8.35759	-2.02539	-4.07101	0
Bt.24475.1.S1_at	TTC12	tetratricopeptide repeat domain 12	7.43872	9.59099	-2.15228	-4.44529	0.000117493
Bt.24479.1.S1_at	IKBKE	inhibitor of kappa light polypeptide gene enhancer in B-cells, kinase epsilon	6.98081	9.9382	-2.95739	-7.76718	0
Bt.24486.1.A1_at	ARID3B	AT rich interactive domain 3B (BRIGHT-like)	6.38658	7.55852	-1.17194	-2.25314	1.59269e-05
Bt.24490.1.A1_at	RPP38	ribonuclease P/MRP 38kDa subunit	7.0775	8.72376	-1.64626	-3.13022	0
Bt.24492.1.S1_at	STAT2	signal transducer and activator of transcription 2, 113kDa	7.61945	8.92784	-1.30839	-2.47665	1.52397e-05
Bt.24501.1.A1_at	ALX1	ALX homeobox 1	7.26219	11.6985	-4.43626	-21.6495	0
Bt.24544.1.S1_at	NUP85	nucleoporin 85kDa	8.88945	11.0624	-2.17293	-4.50938	1.70295e-06
Bt.24562.1.S1_at	---	Transcribed locus	6.72957	8.27319	-1.54363	-2.91526	0
Bt.24563.1.S1_at	MAGI3	membrane associated guanylate kinase, WW and PDZ domain containing 3	7.87459	10.9577	-3.08313	-8.47451	0
Bt.24570.1.S1_at	NAAA	N-acylethanolamine acid amidase	6.9962	8.49917	-1.50296	-2.83424	1.52397e-05
Bt.24575.2.S1_a_at	FSD1	fibronectin type III and SPRY domain containing 1	7.28833	8.6944	-1.40606	-2.65013	1.59269e-05
Bt.24579.1.S1_at	MED31	mediator complex subunit 31	6.89399	9.62709	-2.7331	-6.64884	9.74528e-05
Bt.24582.1.S1_at	FLOT1	flotillin 1	7.92314	10.2987	-2.3756	-5.18951	1.59269e-05
Bt.24604.2.A1_at	---	Transcribed locus	8.66221	9.95322	-1.29101	-2.44699	0
Bt.24613.1.S1_at	LOC522864	hypothetical LOC522864	7.51709	9.05471	-1.53762	-2.90316	0
Bt.2462.1.S1_at	SH2D2A	SH2 domain protein 2A	8.05565	9.40693	-1.35129	-2.5514	0
Bt.24623.1.A1_at	EPB41L4A	erythrocyte membrane protein band 4.1 like 4A	7.61309	10.4421	-2.829	-7.1058	0
Bt.24624.3.S1_at	MRPS9	mitochondrial ribosomal protein S9	7.52464	8.92102	-1.39638	-2.6324	3.255e-05
Bt.24626.1.S1_at	KIAA0020	KIAA0020	6.54435	12.4818	-5.9374	-61.2824	0
Bt.24631.1.S1_at	RP11-529I10.4	deleted in a mouse model of primary ciliary dyskinesia	6.41106	10.4314	-4.02032	-16.2269	1.1721e-05
Bt.24650.1.S1_a_at	PIN4	protein (peptidylprolyl cis/trans isomerase) NIMA-interacting, 4 (parvulin)	7.65477	9.9732	-2.31844	-4.98792	2.34789e-05
Bt.24652.1.A1_at	PTPN2	protein tyrosine phosphatase, non-receptor type 2	7.03163	11.8198	-4.78812	-27.6293	0
Bt.2466.1.S1_at	POLR2I	polymerase (RNA) II (DNA directed) polypeptide I, 14.5kDa	7.30587	10.3935	-3.08767	-8.50121	4.42311e-05
Bt.24662.1.S1_at	AKT1S1	AKT1 substrate 1 (proline-rich)	7.46115	10.4764	-3.01528	-8.0852	0
Bt.24670.1.S1_a_at	LOC786362 /// RUVBL2	RuvB-like 2 (E. coli) /// similar to RuvB-like DNA helicase TIP49b	8.90099	11.1244	-2.22341	-4.66995	0
Bt.24687.1.A1_at	LOC533427	Hypothetical LOC533427	5.57551	8.91079	-3.33529	-10.093	0
Bt.24698.1.A1_at	OVOL1	ovo-like 1(Drosophila)	8.84434	10.139	-1.29467	-2.4532	0
Bt.24700.1.A1_at	---	---	9.57789	11.0151	-1.43718	-2.70791	7.13476e-06
Bt.24708.1.S1_at	---	Transcribed locus	6.86733	9.2365	-2.36916	-5.16641	0
Bt.24721.1.S1_at	---	Transcribed locus	7.75691	11.4567	-3.69984	-12.9946	0
Bt.2474.1.S1_at	FUS	fusion (involved in t(12;16) in malignant liposarcoma)	9.88275	11.8122	-1.9295	-3.80922	3.22664e-06
Bt.24772.1.A1_at	IHPK1	inositol hexaphosphate kinase 1	7.4553	8.972	-1.5167	-2.86136	0
Bt.24846.1.A1_at	ZNF143	zinc finger protein 143	8.7516	11.1665	-2.41494	-5.33296	0
Bt.24857.1.A1_at	SPAG4	sperm associated antigen 4	6.76513	8.16932	-1.40419	-2.6467	1.52397e-05
Bt.24878.1.A1_at	UBE2O	ubiquitin-conjugating enzyme E2O	7.63969	9.41081	-1.77112	-3.4132	2.7656e-05
Bt.24879.1.A1_at	CIRH1A	cirrhosis, autosomal recessive 1A (cirhin)	7.6802	9.26686	-1.58665	-3.00351	0
Bt.24885.1.A1_at	ENTHD1	ENTH domain containing 1	7.61036	12.1769	-4.5665	-23.6949	3.22454e-05
Bt.24890.1.A1_at	LOC784821	Similar to ATG7 protein	6.94556	8.1685	-1.22294	-2.33422	0
Bt.249.1.S1_at	NMT2	N-myristoyltransferase 2	7.86063	9.91423	-2.0536	-4.1514	2.34789e-05
Bt.24929.1.A1_at	RG9MTD3	RNA (guanine-9-) methyltransferase domain containing 3	6.70909	9.69143	-2.98234	-7.90265	0
Bt.2493.1.S1_at	MRPL51	mitochondrial ribosomal protein L51	7.84458	9.82874	-1.98416	-3.95631	1.1721e-05
Bt.24931.1.A1_at	TMEM126A	transmembrane protein 126A	8.03815	10.9089	-2.87073	-7.31438	0
Bt.24933.1.S1_at	RARRES1	retinoic acid receptor responder (tazarotene induced) 1	6.63246	10.4628	-3.83038	-14.2252	0
Bt.24943.1.S1_at	SPATA2	Spermatogenesis associated 2	7.1284	8.38862	-1.26023	-2.39534	1.20121e-05
Bt.24963.1.A1_at	TPCN1	two pore segment channel 1	7.34878	9.26751	-1.91873	-3.7809	7.13476e-06
Bt.25001.1.A1_at	---	Transcribed locus	5.83781	8.67043	-2.83262	-7.12366	1.20121e-05
Bt.25005.1.S1_at	RAB27B	RAB27B, member RAS oncogene family	8.54412	9.92907	-1.38495	-2.61163	0
Bt.25032.2.S1_at	MGC166084	hypothetical LOC509393	6.29082	8.2363	-1.94548	-3.85166	3.255e-05
Bt.25097.1.S1_at	GMPS	guanine monphosphate synthetase	9.66676	11.9907	-2.32393	-5.00695	3.53371e-05
Bt.2513.1.S1_at	CAND1	Cullin-associated and neddylation-dissociated 1	9.06697	10.1392	-1.07221	-2.10265	0.000107768
Bt.2516.1.S1_at	EIF3C	eukaryotic translation initiation factor 3, subunit C	9.13297	11.6156	-2.48267	-5.5893	6.25218e-06
Bt.25190.1.A1_at	---	Transcribed locus	8.96886	11.0423	-2.07347	-4.20897	0
Bt.25282.1.A1_at	CAPRIN2	caprin family member 2	10.8662	12.7714	-1.9052	-3.74561	1.69829e-05
Bt.25290.1.A1_at	---	Transcribed locus	7.37007	8.81667	-1.4466	-2.72566	0
Bt.25295.1.S1_at	GPR89	G protein-coupled receptor 89	6.80451	9.53424	-2.72974	-6.63335	2.63074e-05
Bt.2531.1.S1_at	ZNF259	Zinc finger protein 259	8.40657	10.3553	-1.94872	-3.86032	0.000125347
Bt.25310.1.A1_at	ZNF181	zinc finger protein 181	7.66282	9.65683	-1.994	-3.98341	4.92986e-05
Bt.25395.1.A1_at	LOC506577	similar to ubiquitin associated protein 2	6.79256	9.28494	-2.49238	-5.62705	3.255e-05
Bt.25412.1.A1_at	NUSAP1	nucleolar and spindle associated protein 1	11.4972	12.764	-1.26682	-2.4063	7.13476e-06
Bt.25421.1.S1_at	TMEM161A	transmembrane protein 161A	6.96125	8.10679	-1.14553	-2.21228	0
Bt.25471.1.S1_at	ATXN3	ataxin 3	6.98126	8.5951	-1.61384	-3.06065	0
Bt.25471.2.A1_at	---	---	7.38793	10.4543	-3.06635	-8.37652	0.000100125
Bt.25524.1.S1_at	KIF3C	kinesin family member 3C	9.93064	11.4909	-1.56027	-2.9491	0
Bt.25530.1.A1_at	FRMD5	FERM domain containing 5	6.96037	10.3113	-3.35094	-10.2031	0
Bt.25537.1.A1_at	UXS1	UDP-glucuronate decarboxylase 1	8.74118	10.5185	-1.7773	-3.42784	0.000125347
Bt.25541.1.A1_at	CCDC135	coiled-coil domain containing 135	7.23916	9.90602	-2.66686	-6.35044	1.1721e-05
Bt.25551.1.S1_at	ITGB1BP1	Integrin beta 1 binding protein 1	7.86531	10.5934	-2.72812	-6.62594	3.78243e-05
Bt.25559.1.S1_at	---	Transcribed locus	6.48879	8.10846	-1.61966	-3.07303	0
Bt.25560.1.A1_at	SKIP	skeletal muscle and kidney enriched inositol phosphatase	7.00676	8.18533	-1.17856	-2.26351	3.22454e-05
Bt.25569.1.A1_at	---	Transcribed locus, strongly similar to NP_001071433.1 serine racemase [Bos taurus]	7.55761	9.73603	-2.17842	-4.52658	3.22664e-06
Bt.25580.1.A1_at	---	Transcribed locus	7.41541	10.2159	-2.8005	-6.96684	0
Bt.25599.1.A1_at	CRHBP	corticotropin releasing hormone binding protein	6.09564	8.64505	-2.54941	-5.85395	0
Bt.2561.1.S1_at	ADH5	alcohol dehydrogenase 5 (class III), chi polypeptide	9.00175	11.6251	-2.62332	-6.16168	4.16637e-05
Bt.25633.1.A1_at	RGS22	regulator of G-protein signaling 22	7.37972	8.88096	-1.50124	-2.83086	0
Bt.25669.1.S1_at	MCOLN2	Mucolipin 2	6.85251	11.0673	-4.21476	-18.5681	0
Bt.25763.1.S1_at	CEP70	centrosomal protein 70kDa	6.2645	9.09708	-2.83258	-7.12345	3.7578e-05
Bt.25800.1.A1_at	C11H2orf39	Chromosome 2 open reading frame 39 ortholog	6.18733	8.1272	-1.93987	-3.83672	1.30429e-05
Bt.25837.1.S1_at	CCDC99	coiled-coil domain containing 99	8.16223	10.7087	-2.54645	-5.84195	0
Bt.25870.1.S1_at	SUV39H1	suppressor of variegation 3-9 homolog 1 (Drosophila)	6.99541	9.60767	-2.61226	-6.11459	0
Bt.25881.1.A1_at	TMEM53	Transmembrane protein 53	6.80963	8.01849	-1.20885	-2.31154	4.16637e-05
Bt.25888.1.A1_at	LOC785211	hypothetical protein LOC785211	7.79103	9.08958	-1.29855	-2.45981	3.255e-05
Bt.25911.1.A1_at	LOC521943	Similar to Zinc finger and BTB domain containing 8	6.48997	8.12665	-1.63668	-3.1095	7.13476e-06
Bt.25922.1.A1_at	LOC538737	similar to GRINL1A complex protein 1 Gcom1	6.51165	9.32657	-2.81492	-7.0368	2.94495e-05
Bt.25963.1.A1_at	TUBD1	tubulin, delta 1	7.4851	9.87571	-2.39061	-5.2438	0
Bt.26029.1.A1_at	---	Transcribed locus	9.2576	10.6514	-1.3938	-2.6277	7.49328e-05
Bt.26046.1.A1_at	CDC25C	cell division cycle 25 homolog C (S. pombe)	7.06108	12.7429	-5.68185	-51.3343	4.16637e-05
Bt.26048.1.A1_at	SERF1B	small EDRK-rich factor 1B (centromeric)	7.93954	11.7626	-3.82309	-14.1535	0
Bt.26070.1.S1_at	---	Transcribed locus, strongly similar to NP_001036157.1 hypothetical protein LOC51057 isoform 1 [Homo sapiens]	6.23752	8.80832	-2.5708	-5.94139	4.87089e-05
Bt.26122.2.S1_at	UXT	Ubiquitously-expressed transcript	6.66314	9.19124	-2.5281	-5.76813	8.9355e-05
Bt.26131.1.S1_at	CDADC1	Cytidine and dCMP deaminase domain containing 1	6.34214	8.71298	-2.37083	-5.1724	7.17709e-05
Bt.26214.1.A1_at	LOC615299	hypothetical LOC615299	6.83982	8.60026	-1.76044	-3.38801	7.13476e-06
Bt.26222.1.A1_at	LOC504995 /// LOC786521	similar to growth differentiation factor 3	7.90107	11.0177	-3.11663	-8.67359	0
Bt.26240.1.S1_at	FHIT	fragile histidine triad gene	6.27493	9.17217	-2.89724	-7.44998	0
Bt.26302.1.A1_at	SCML1	Sex comb on midleg-like 1 (Drosophila)	6.62129	8.55004	-1.92875	-3.80725	3.22454e-05
Bt.26303.1.A1_at	NEIL2	nei like 2 (E. coli)	8.14669	10.0903	-1.9436	-3.84665	1.1721e-05
Bt.26308.2.A1_at	RAD18	RAD18 homolog (S. cerevisiae)	8.56252	10.3926	-1.83004	-3.55548	1.30429e-05
Bt.26356.1.A1_at	GAD1	glutamate decarboxylase 1 (brain, 67kDa)	8.11338	10.7701	-2.65667	-6.30578	0
Bt.26400.1.A1_at	ELMO2	engulfment and cell motility 2	7.68219	10.2729	-2.5907	-6.0239	1.20121e-05
Bt.26419.1.S1_a_at	DDX31	DEAD (Asp-Glu-Ala-Asp) box polypeptide 31	8.55204	9.87806	-1.32603	-2.50711	0
Bt.26430.1.S1_at	ZNF184	zinc finger protein 184	7.4118	9.36327	-1.95147	-3.86769	8.61887e-05
Bt.26475.1.A1_at	ZSCAN21	Zinc finger and SCAN domain containing 21	7.28585	8.95181	-1.66596	-3.17324	5.41144e-05
Bt.26479.1.S1_at	RABEP1	Rabaptin, RAB GTPase binding effector protein 1	7.99105	9.88203	-1.89099	-3.70889	7.13476e-06
Bt.2648.1.S1_at	MGC138908	hypothetical LOC506622	7.78904	9.84554	-2.0565	-4.15975	2.34789e-05
Bt.26513.1.S1_at	ECRG4	esophageal cancer related gene 4 protein	6.35444	9.17488	-2.82044	-7.06378	1.30429e-05
Bt.26531.1.S1_at	LOC506099	hypothetical LOC506099	7.33689	8.6133	-1.27641	-2.42235	1.20121e-05
Bt.26535.1.S1_at	TFIP11	tuftelin interacting protein 11	7.0146	9.81635	-2.80175	-6.97284	3.69067e-05
Bt.26538.1.S1_at	LOC509420	similar to Chromosome 9 open reading frame 61	7.03467	10.1046	-3.06996	-8.39752	1.59269e-05
Bt.26551.1.S1_at	DRG1	developmentally regulated GTP binding protein 1	8.23592	11.7785	-3.54259	-11.6526	0
Bt.26566.1.S1_at	SNUPN	snurportin 1	6.78013	10.6498	-3.86964	-14.6177	0
Bt.26573.1.S1_at	EMG1	EMG1 nucleolar protein homolog (S. cerevisiae)	7.05106	9.6921	-2.64104	-6.23781	1.59269e-05
Bt.26602.1.S1_at	NHEJ1	nonhomologous end-joining factor 1	6.49093	8.32275	-1.83182	-3.55985	0
Bt.26608.1.S1_at	RNF139	ring finger protein 139	8.0377	12.079	-4.0413	-16.4647	2.11785e-05
Bt.26613.1.A1_at	CCDC92	coiled-coil domain containing 92	6.66133	10.2356	-3.57429	-11.9116	1.20121e-05
Bt.26627.1.S1_at	HNF1B	HNF1 homeobox B	7.28281	8.89247	-1.60965	-3.05179	0
Bt.26656.1.S1_at	MAPK10	mitogen-activated protein kinase 10	6.47854	8.41697	-1.93843	-3.83287	1.20121e-05
Bt.2667.1.S1_a_at	TRPT1	tRNA phosphotransferase 1	7.71119	10.7783	-3.06713	-8.38105	5.16765e-05
Bt.26674.1.S1_at	JAG2	jagged 2	6.6641	7.9272	-1.2631	-2.40011	3.255e-05
Bt.26675.1.S1_at	C9H12orf49	chromosome 12 open reading frame 49 ortholog	6.83304	11.6505	-4.81747	-28.197	4.16637e-05
Bt.26702.1.S1_a_at	UBE2D4	ubiquitin-conjugating enzyme E2D 4 (putative)	6.82387	7.952	-1.12813	-2.18575	5.5466e-05
Bt.26705.2.S1_at	LMAN2L	lectin, mannose-binding 2-like	6.73478	8.89186	-2.15708	-4.46012	0
Bt.26718.1.S1_a_at	HCCS	holocytochrome c synthase	8.28299	9.62151	-1.33852	-2.52893	2.6831e-05
Bt.26721.1.S1_a_at	MED27	mediator complex subunit 27	8.31163	11.5361	-3.22443	-9.34654	0
Bt.26723.1.S1_at	MRPS25	Mitochondrial ribosomal protein S25	6.97968	8.99745	-2.01778	-4.04959	1.20121e-05
Bt.26741.1.S1_at	NIF3L1	NIF3 NGG1 interacting factor 3-like 1 (S. pombe)	7.69942	11.551	-3.85162	-14.4362	4.42311e-05
Bt.26751.1.S1_at	WSB2	WD repeat and SOCS box-containing 2	9.1227	10.3788	-1.25611	-2.38851	2.7656e-05
Bt.26791.1.S1_at	ZNF689	Zinc finger protein 689	7.50189	9.43552	-1.93362	-3.82014	5.3654e-05
Bt.26792.1.S1_at	RASGRP2	RAS guanyl releasing protein 2 (calcium and DAG-regulated)	6.95216	10.4366	-3.48447	-11.1925	0
Bt.26805.1.S1_at	---	Transcribed locus	7.87856	10.6459	-2.76736	-6.8086	4.34923e-05
Bt.26835.1.S1_at	RANGRF	RAN guanine nucleotide release factor	6.82925	9.15541	-2.32616	-5.01469	7.13476e-06
Bt.26877.1.A1_at	ABI2	abl interactor 2	7.48871	9.45643	-1.96772	-3.91149	0
Bt.26880.1.A1_at	LOC514524	similar to Leucine rich repeat containing 45	6.53315	8.4629	-1.92975	-3.8099	0
Bt.2689.1.S1_at	PRDX2	peroxiredoxin 2	10.9458	13.978	-3.03222	-8.1807	9.52878e-05
Bt.26913.1.S1_at	CCDC101	coiled-coil domain containing 101	6.94152	10.4112	-3.46967	-11.0783	0
Bt.26915.2.S1_at	---	Transcribed locus	7.00799	9.88903	-2.88104	-7.36679	0
Bt.26923.1.S1_at	KIF24	kinesin family member 24	8.40618	10.6402	-2.23406	-4.70455	0.00012508
Bt.26927.1.S1_at	TMEM180	transmembrane protein 180	7.27513	9.40891	-2.13378	-4.38866	0
Bt.26944.1.S1_at	ATL3	atlastin 3	7.0419	9.1044	-2.0625	-4.1771	7.13476e-06
Bt.26952.2.A1_at	LOC614351	similar to CGI-122 protein	6.2583	8.91844	-2.66014	-6.32096	4.34923e-05
Bt.26953.1.A1_at	LOC504663 /// LOC781537	similar to mitochondrial ribosomal protein L36 (L36mt)	7.03916	8.70425	-1.66509	-3.17134	0
Bt.26963.1.S1_at	HSH2D	hematopoietic SH2 domain containing	6.37818	10.3256	-3.94743	-15.4275	3.22664e-06
Bt.26966.1.S1_at	RPP30	ribonuclease P/MRP 30kDa subunit	8.06828	10.4319	-2.36366	-5.14673	3.31432e-05
Bt.26983.1.S1_at	CASP1	Caspase 1, apoptosis-related cysteine peptidase (interleukin 1, beta, convertase)	10.1959	11.5951	-1.39922	-2.63759	1.1721e-05
Bt.26997.1.S1_at	PTPMT1	protein tyrosine phosphatase, mitochondrial 1	6.92529	9.33982	-2.41453	-5.33145	5.16765e-05
Bt.27001.2.S1_at	LOC514154	Hypothetical protein LOC514154	6.99993	8.95159	-1.95167	-3.86821	4.70691e-06
Bt.27009.1.S1_at	---	Transcribed locus, strongly similar to XP_001379889.1 PREDICTED: similar to hCG1647660, [Monodelphis domestica]	6.91413	9.15486	-2.24072	-4.72633	0
Bt.27018.1.S1_at	STK16	serine/threonine kinase 16	7.45014	9.92221	-2.47207	-5.54841	1.59269e-05
Bt.27027.1.S1_a_at	MRPS15	mitochondrial ribosomal protein S15	6.66366	9.17458	-2.51092	-5.69983	0
Bt.27038.1.A1_at	EDC3	enhancer of mRNA decapping 3 homolog (S. cerevisiae)	6.6277	8.39571	-1.76801	-3.40583	0
Bt.27041.1.A1_at	PAPOLG	Poly(A) polymerase gamma	7.04777	13.4847	-6.43688	-86.6353	0
Bt.27045.1.S1_at	NIP30	NEFA-interacting nuclear protein NIP30	7.97964	12.1252	-4.14555	-17.6984	0
Bt.27063.1.A1_at	LOC511558 /// PDE9A	similar to glycerol 3-phosphate permease /// phosphodiesterase 9A	6.81561	8.19135	-1.37574	-2.59501	8.93756e-05
Bt.27086.1.A1_at	TERF2IP	telomeric repeat binding factor 2, interacting protein	8.65754	10.5327	-1.8752	-3.66853	0
Bt.27100.1.S1_at	TRIP4	thyroid hormone receptor interactor 4	8.70254	12.0629	-3.36039	-10.2702	0
Bt.27106.1.S1_at	ZNF34	zinc finger protein 34	6.96404	10.0297	-3.06561	-8.37219	0
Bt.27139.1.S1_at	MTCP1	mature T-cell proliferation 1	6.97117	10.7777	-3.80654	-13.9921	0
Bt.27148.1.S1_at	FARSB	phenylalanyl-tRNA synthetase, beta subunit	10.0737	11.4633	-1.38956	-2.61999	7.13476e-06
Bt.27151.1.A1_at	ZCWPW1	zinc finger, CW type with PWWP domain 1	7.21111	10.7561	-3.54501	-11.6722	0
Bt.27156.1.A1_s_at	---	Transcribed locus	8.13752	10.9202	-2.78264	-6.88112	2.6831e-05
Bt.27178.1.S1_at	LOC506539	similar to KIAA0999 protein	7.13457	8.4268	-1.29224	-2.44907	0
Bt.27202.1.A1_at	SOSTDC1	sclerostin domain containing 1	8.69006	10.6445	-1.95444	-3.87566	0
Bt.27204.1.S1_at	MBOAT5	membrane bound O-acyltransferase domain containing 5	6.73956	8.54648	-1.80692	-3.49894	7.13476e-06
Bt.27206.1.A1_at	---	Transcribed locus, moderately similar to XP_001149128.1 PREDICTED: hypothetical protein [Pan troglodytes]	6.50219	8.36767	-1.86548	-3.6439	0
Bt.27211.1.S1_at	DUSP13	dual specificity phosphatase 13	7.11609	9.01149	-1.8954	-3.72025	0
Bt.27218.1.A1_at	MECP2	methyl CpG binding protein 2 (Rett syndrome)	6.90838	8.80509	-1.89672	-3.72365	4.70691e-06
Bt.27226.1.S1_at	ZFP106	Zinc finger protein 106 homolog (mouse)	6.88893	8.37532	-1.48638	-2.80185	3.22664e-06
Bt.27254.1.A1_at	WNT2B	wingless-type MMTV integration site family, member 2B	7.21176	9.33468	-2.12291	-4.35573	0
Bt.27258.1.S1_at	NUFIP1	nuclear fragile X mental retardation protein interacting protein 1	8.29152	11.7054	-3.41384	-10.6578	0
Bt.27262.2.S1_at	PITRM1	pitrilysin metallopeptidase 1	7.39569	9.02178	-1.62609	-3.08676	0
Bt.27267.1.S1_at	CNPY2	canopy 2 homolog (zebrafish)	7.67223	12.2632	-4.59096	-24.1	4.3241e-05
Bt.27274.1.A1_at	MFSD2	major facilitator superfamily domain containing 2	6.118	10.2917	-4.17368	-18.0469	0
Bt.27276.1.A1_at	ZNF830	zinc finger protein 830	8.88968	10.9669	-2.07726	-4.22004	0
Bt.27293.1.S1_s_at	SF3A2	splicing factor 3a, subunit 2, 66kDa	9.30602	11.1329	-1.8269	-3.54773	4.34923e-05
Bt.27341.1.S1_at	ASB6	ankyrin repeat and SOCS box-containing 6	7.61325	8.97484	-1.3616	-2.56969	0
Bt.27346.1.S1_at	USP10	ubiquitin specific peptidase 10	9.78924	12.4135	-2.62423	-6.16554	0
Bt.27355.1.S1_at	BRPF1	bromodomain and PHD finger containing, 1	8.05178	10.094	-2.0422	-4.11874	0.000128106
Bt.27356.1.S1_at	CHAF1A	chromatin assembly factor 1, subunit A (p150)	9.8847	12.3215	-2.43677	-5.41428	7.13476e-06
Bt.27388.1.A1_at	LOC515732	Hypothetical LOC515732	8.59556	10.726	-2.13039	-4.37836	2.6831e-05
Bt.27392.1.A1_at	LOC510961	similar to C4orf15 protein	6.35456	9.30473	-2.95017	-7.72838	0
Bt.27393.1.A1_at	C10orf132	hypothetical protein C10orf132	9.84578	11.4111	-1.56529	-2.95938	0
Bt.27397.1.A1_at	CEP72	centrosomal protein 72kDa	7.05325	9.58767	-2.53442	-5.79344	0
Bt.2741.1.A1_at	RAB7A	RAB7A, member RAS oncogene family	8.16794	10.1448	-1.97689	-3.93643	6.35746e-05
Bt.27496.1.A1_at	---	---	6.30953	7.66831	-1.35878	-2.56468	5.16765e-05
Bt.275.1.S1_at	NEDD8	neural precursor cell expressed, developmentally down-regulated 8	8.89796	11.3922	-2.49427	-5.63442	0
Bt.27527.1.A1_at	STXBP3	syntaxin binding protein 3	9.35724	12.3759	-3.01869	-8.1043	3.22664e-06
Bt.27564.1.A1_at	LGP2	RNA helicase LGP2	7.46167	11.9542	-4.49255	-22.5108	0
Bt.27571.1.A1_at	GTSF1	Gametocyte specific factor 1	5.98705	10.8343	-4.84726	-28.7853	0
Bt.27596.2.A1_a_at	LOC615069	hypothetical protein LOC615069	8.45087	9.98747	-1.53659	-2.90109	0
Bt.27605.1.A1_at	KCNJ15	potassium inwardly-rectifying channel, subfamily J, member 15	6.3116	7.54072	-1.22912	-2.34425	1.20121e-05
Bt.2768.1.A1_at	GEMIN8	gem (nuclear organelle) associated protein 8	8.03854	9.69022	-1.65168	-3.14198	0
Bt.27703.1.A1_at	SLC12A8 /// ZNF148	solute carrier family 12 (potassium/chloride transporters), member 8 /// zinc finger protein 148	6.87587	8.04545	-1.16957	-2.24945	6.15079e-05
Bt.27779.1.S1_at	OMA1	OMA1 homolog, zinc metallopeptidase (S. cerevisiae)	7.07441	11.5189	-4.44453	-21.774	0.000120682
Bt.27800.1.A1_at	STT3B	STT3, subunit of the oligosaccharyltransferase complex, homolog B (S. cerevisiae)	7.61332	9.33664	-1.72332	-3.30194	5.57778e-05
Bt.27805.1.S1_at	CENPM	centromere protein M	6.72233	11.602	-4.87967	-29.4392	0
Bt.27809.1.S1_at	LOC509550	hypothetical LOC509550	7.99438	9.49441	-1.50003	-2.82848	0
Bt.27814.2.S1_at	---	CDNA clone IMAGE:8061225	6.50757	7.80002	-1.29245	-2.44944	4.56741e-05
Bt.27826.1.S1_at	RASGEF1B	RasGEF domain family, member 1B	6.23172	8.17883	-1.94711	-3.85602	0
Bt.27848.1.S1_at	MED18	mediator complex subunit 18	6.41512	10.4504	-4.03528	-16.3961	0
Bt.27854.1.S1_at	NFIL3	nuclear factor, interleukin 3 regulated	8.96584	10.9951	-2.02921	-4.08181	4.08707e-05
Bt.27857.1.S1_at	CREBL2	cAMP responsive element binding protein-like 2	6.61811	7.87941	-1.2613	-2.39712	4.34923e-05
Bt.27863.1.S1_at	RMP	RNA polymerase II, subunit 5-mediating protein	7.647	10.598	-2.951	-7.73284	0
Bt.27897.1.S1_at	PINX1	PIN2-interacting protein 1	7.29194	9.85883	-2.56689	-5.9253	0
Bt.27902.1.S1_at	LOC535754	hypothetical LOC535754	8.81851	12.2242	-3.40571	-10.5979	7.13476e-06
Bt.27905.1.S1_at	POLE3	polymerase (DNA directed), epsilon 3 (p17 subunit)	7.46893	11.5396	-4.07069	-16.8034	2.34789e-05
Bt.27908.1.S1_at	APOO	apolipoprotein O	8.96218	11.7179	-2.75576	-6.75409	0
Bt.27912.1.A1_at	ARL6	ADP-ribosylation factor-like 6	8.31516	11.484	-3.16883	-8.99315	0
Bt.27917.2.S1_at	LOC505465	Similar to IkappaBkinase complex-associated protein	7.91049	9.68018	-1.76969	-3.40981	3.53371e-05
Bt.27918.1.S1_at	WTIP	Wilms tumor 1 interacting protein	6.86606	9.43037	-2.56432	-5.91475	7.13476e-06
Bt.27924.1.S1_at	UIMC1	ubiquitin interaction motif containing 1	6.78844	10.3646	-3.57612	-11.9267	3.22454e-05
Bt.27926.1.S1_at	UCHL3	ubiquitin carboxyl-terminal esterase L3 (ubiquitin thiolesterase)	10.3607	12.6776	-2.3169	-4.98262	0
Bt.27929.1.S1_at	WDFY1	WD repeat and FYVE domain containing 1	6.77296	9.92453	-3.15157	-8.88623	0
Bt.27934.1.S1_at	DYRK1A	dual-specificity tyrosine-(Y)-phosphorylation regulated kinase 1A	10.0741	12.5511	-2.47701	-5.56743	0.000137662
Bt.27938.1.A1_at	ABCG2	ATP-binding cassette, sub-family G (WHITE), member 2	7.09525	10.4834	-3.38817	-10.4699	4.34923e-05
Bt.27941.1.S1_at	AGPS	alkylglycerone phosphate synthase	8.07393	9.94939	-1.87547	-3.6692	3.40317e-05
Bt.27964.1.A1_at	RCL1	RNA terminal phosphate cyclase-like 1	6.08607	9.41738	-3.33131	-10.0652	0
Bt.28023.1.S1_at	PDC-109	seminal vesicle secretory protein 109	6.69939	8.78395	-2.08456	-4.24147	2.52712e-05
Bt.28050.1.A1_at	---	CDNA clone IMAGE:8440856	10.13	11.5477	-1.41771	-2.67162	0
Bt.28054.1.S1_at	TOM1L1	target of myb1 (chicken)-like 1	6.98865	8.31889	-1.33024	-2.51444	7.17709e-05
Bt.28069.1.S1_at	TMIGD1	transmembrane and immunoglobulin domain containing 1	6.50709	9.26089	-2.7538	-6.74491	0
Bt.28089.1.S1_at	ZNF79	Zinc finger protein 79	7.28294	8.4594	-1.17646	-2.26022	0
Bt.28098.1.S1_at	AMICA1	adhesion molecule, interacts with CXADR antigen 1	7.55619	10.1323	-2.57608	-5.96316	1.12795e-05
Bt.28099.1.S1_at	ASF1A	ASF1 anti-silencing function 1 homolog A (S. cerevisiae)	9.35791	13.141	-3.78308	-13.7664	7.13476e-06
Bt.28120.1.S1_at	MED8	mediator complex subunit 8	6.89782	9.54042	-2.6426	-6.24456	3.22664e-06
Bt.28128.1.S1_at	MRPL48	mitochondrial ribosomal protein L48	7.21837	9.88183	-2.66346	-6.33551	0
Bt.28149.1.S1_at	OBFC1	oligonucleotide/oligosaccharide-binding fold containing 1	8.29748	10.4705	-2.17306	-4.50979	0.000118627
Bt.28153.1.S1_at	ZNF384	Zinc finger protein 384	7.87569	9.06722	-1.19153	-2.28395	0
Bt.28155.1.S1_at	HOXA4	homeobox A4	7.05242	8.91932	-1.8669	-3.64748	3.47193e-05
Bt.28166.1.A1_at	MGC137894	hypothetical protein MGC137894	8.2905	10.1893	-1.89876	-3.72892	1.41779e-05
Bt.28171.1.S1_at	PLS1	plastin 1 (I isoform)	8.65669	10.7736	-2.11695	-4.33775	0
Bt.28175.2.S1_at	SFT2D3	SFT2 domain containing 3	6.74805	8.44022	-1.69217	-3.23142	1.20121e-05
Bt.28179.1.S1_at	ZRANB3	zinc finger, RAN-binding domain containing 3	9.68904	12.1363	-2.44727	-5.45385	3.22664e-06
Bt.28185.1.S1_at	RACGAP1	Rac GTPase activating protein 1	11.0146	12.8964	-1.88179	-3.68533	0
Bt.28190.1.S1_at	SYF2	SYF2 homolog, RNA splicing factor (S. cerevisiae)	7.50088	10.7712	-3.27036	-9.6489	1.20121e-05
Bt.28192.1.S1_at	IRF6	interferon regulatory factor 6	8.77036	10.435	-1.66466	-3.1704	4.08707e-05
Bt.282.1.S1_at	VDAC3	voltage-dependent anion channel 3	8.69698	12.9071	-4.21014	-18.5089	7.13476e-06
Bt.28214.1.S1_at	SLC1A4	solute carrier family 1 (glutamate/neutral amino acid transporter), member 4	7.08634	9.25145	-2.1651	-4.48498	1.1721e-05
Bt.28288.1.S1_at	DNAJB1	DnaJ (Hsp40) homolog, subfamily B, member 1	8.45373	10.2456	-1.79189	-3.46269	1.1721e-05
Bt.28302.2.S1_at	---	Transcribed locus	6.75556	8.4645	-1.70894	-3.26922	3.22454e-05
Bt.2831.1.S1_at	---	---	6.60518	8.16546	-1.56028	-2.94912	0.000111331
Bt.28326.1.S1_at	INTS10	integrator complex subunit 10	7.71959	10.8999	-3.18033	-9.06517	3.255e-05
Bt.28336.1.S1_at	FBXO22	F-box protein 22	8.47196	9.88528	-1.41332	-2.66349	0
Bt.28345.1.S1_at	ANKRD17	ankyrin repeat domain 17	10.767	12.6104	-1.84331	-3.58831	0
Bt.28346.1.A1_at	NCAPH	non-SMC condensin I complex, subunit H	8.50263	10.6651	-2.16245	-4.47676	0
Bt.28358.1.A1_at	MLZE	melanoma-derived leucine zipper, extra-nuclear factor	5.83191	10.0649	-4.23299	-18.8043	0
Bt.28384.1.A1_at	OGFOD1	2-oxoglutarate and iron-dependent oxygenase domain containing 1	6.84512	10.9358	-4.09067	-17.0378	0
Bt.28392.1.S1_at	LOC531539	Similar to KIAA1609 protein	6.82815	8.0664	-1.23825	-2.35911	2.52712e-05
Bt.28398.1.S1_at	BXDC2	brix domain containing 2	7.86677	10.4505	-2.58369	-5.99471	8.53229e-06
Bt.28419.1.S1_at	CISD2	CDGSH iron sulfur domain 2	7.55672	11.2479	-3.69118	-12.9168	0
Bt.28455.1.S1_at	---	Transcribed locus	7.64666	9.15328	-1.50662	-2.84143	0
Bt.28462.1.S1_at	LTV1	LTV1 homolog (S. cerevisiae)	8.57547	10.6437	-2.06823	-4.19372	2.34789e-05
Bt.2848.1.S1_at	CINP	cyclin-dependent kinase 2-interacting protein	7.89967	11.4094	-3.50978	-11.3906	5.03095e-05
Bt.28488.1.S1_at	BRMS1	breast cancer metastasis suppressor 1	7.58584	9.38838	-1.80254	-3.48833	0
Bt.28490.1.S1_at	LOC782616	Hypothetical protein LOC782616	8.96216	10.9737	-2.01158	-4.03224	3.255e-05
Bt.28506.1.A1_at	UCK2	uridine-cytidine kinase 2	7.19618	10.1434	-2.94721	-7.71256	7.13476e-06
Bt.28507.1.A1_at	ABT1	Activator of basal transcription 1	6.77995	9.97916	-3.19921	-9.18453	0
Bt.28524.1.S1_at	DOPEY2	dopey family member 2	6.77985	8.15746	-1.37761	-2.59837	2.7656e-05
Bt.28534.1.A1_at	PLEK2	pleckstrin 2	8.71173	10.5172	-1.80542	-3.49531	0
Bt.28539.1.S1_at	SPTY2D1	SPT2, Suppressor of Ty, domain containing 1 (S. cerevisiae)	7.12593	9.56542	-2.43948	-5.42447	4.56741e-05
Bt.28541.1.S1_at	SGOL1	shugoshin-like 1 (S. pombe)	9.35742	10.7371	-1.37963	-2.60202	0
Bt.2855.1.S1_at	VPS29	vacuolar protein sorting 29 homolog (S. cerevisiae)	8.09282	10.0999	-2.00708	-4.01968	1.20121e-05
Bt.28556.1.S1_at	CLEC14A	C-type lectin domain family 14, member A	6.84983	8.12526	-1.27543	-2.42071	2.34789e-05
Bt.2857.1.S1_at	NICN1	nicolin 1	7.25416	8.76851	-1.51435	-2.85671	3.31432e-05
Bt.28570.1.S1_at	---	Transcribed locus	6.23154	7.7832	-1.55166	-2.93155	2.6831e-05
Bt.28578.1.S1_at	EXOSC1	exosome component 1	7.04874	10.3609	-3.31221	-9.93285	0
Bt.2858.1.S1_at	ABHD6	abhydrolase domain containing 6	7.22632	9.52294	-2.29662	-4.91307	2.7656e-05
Bt.28586.1.S1_at	LOC541094	hypothetical LOC541094	7.44034	8.85239	-1.41205	-2.66115	7.13476e-06
Bt.28607.1.S1_at	LOC521722	similar to capacitative calcium entry channel protein; identical to AJ006203 (PID:g3212137)	10.9873	14.0209	-3.03355	-8.18824	7.56478e-05
Bt.28625.1.S1_at	ARHGAP26	Rho GTPase activating protein 26	6.98708	8.73839	-1.75131	-3.36665	2.7656e-05
Bt.28645.1.A1_at	LOC539067	chromosome 1 open reading frame 103 ortholog	5.94428	7.91962	-1.97534	-3.93221	2.7656e-05
Bt.28646.1.S1_at	LOC614655	Similar to dJ347H13.4	6.71724	8.28079	-1.56355	-2.95579	0
Bt.28687.1.A1_at	LOC618247	similar to ZMYM6 protein	7.9566	10.6207	-2.66409	-6.33826	0
Bt.2869.1.A1_at	SNRPC	small nuclear ribonucleoprotein polypeptide C	9.40882	12.2285	-2.81966	-7.05996	1.59269e-05
Bt.28705.1.S1_at	MTMR2	Myotubularin related protein 2	9.82085	11.8658	-2.04496	-4.12662	5.57778e-05
Bt.28706.1.S1_a_at	CNIH4	cornichon homolog 4 (Drosophila)	9.89827	13.8383	-3.94006	-15.3489	2.11785e-05
Bt.28711.1.S1_at	ANKRD49	ankyrin repeat domain 49	9.12452	10.3575	-1.233	-2.35055	0
Bt.28726.1.A1_at	DEF8	differentially expressed in FDCP 8 homolog (mouse)	7.03952	8.36198	-1.32245	-2.50091	0
Bt.28733.1.S1_at	---	---	6.43499	9.4268	-2.99181	-7.95472	3.7578e-05
Bt.28745.1.S1_at	F2RL1	Coagulation factor II (thrombin) receptor-like 1	9.55977	11.1025	-1.54276	-2.91352	2.6831e-05
Bt.28753.1.A1_at	DMAP1	DNA methyltransferase 1 associated protein 1	7.15879	9.0908	-1.93202	-3.81588	1.1721e-05
Bt.28759.2.S1_at	SRGAP1	SLIT-ROBO Rho GTPase activating protein 1	6.67442	8.17588	-1.50147	-2.83131	0
Bt.28821.1.S1_at	OSGEPL1	O-sialoglycoprotein endopeptidase-like 1	7.42725	8.96502	-1.53777	-2.90346	3.78243e-05
Bt.28826.1.A1_at	OIP5	Opa interacting protein 5	6.82508	8.47424	-1.64916	-3.1365	0
Bt.2883.1.A1_at	TRIM32	tripartite motif-containing 32	9.22678	12.4871	-3.2603	-9.58185	1.1721e-05
Bt.28838.1.S1_at	MRPS2	mitochondrial ribosomal protein S2	7.57333	9.51376	-1.94043	-3.8382	0
Bt.2887.1.S1_at	NUDT5	nudix (nucleoside diphosphate linked moiety X)-type motif 5	7.19121	8.57528	-1.38406	-2.61003	3.78243e-05
Bt.2894.1.S1_at	ECSIT	ECSIT homolog (Drosophila)	6.80033	9.97967	-3.17933	-9.05889	0
Bt.28971.1.S1_at	FBXW11	F-box and WD repeat domain containing 11	7.8744	9.23901	-1.36461	-2.57507	3.22454e-05
Bt.2899.1.S1_at	FOS	v-fos FBJ murine osteosarcoma viral oncogene homolog	6.6089	9.8005	-3.1916	-9.13626	0
Bt.29025.1.A1_at	UBASH3B	Ubiquitin associated and SH3 domain containing, B	6.15223	7.64771	-1.49547	-2.81957	3.78243e-05
Bt.2904.1.S1_at	C26H10orf84	chromosome 10 open reading frame 84 ortholog	8.21564	11.2562	-3.04051	-8.22784	0
Bt.29063.1.A1_at	---	Transcribed locus, strongly similar to XP_584541.3 PREDICTED: hypothetical protein [Bos taurus]	7.33664	8.72889	-1.39225	-2.62487	0
Bt.29086.1.S1_at	SVOPL	SVOP-like	5.45322	9.02339	-3.57017	-11.8776	0
Bt.29087.1.S1_at	ABCG8	ATP-binding cassette, sub-family G (WHITE), member 8 (sterolin 2)	6.15744	8.63732	-2.47988	-5.57852	1.1721e-05
Bt.29178.1.S1_at	SPTLC2	serine palmitoyltransferase, long chain base subunit 2	7.41721	9.54071	-2.1235	-4.3575	1.1721e-05
Bt.2919.1.S1_a_at	LOC509843	similar to histone deacetylase	9.18869	10.3941	-1.20545	-2.30609	3.53371e-05
Bt.29203.1.A1_at	---	---	8.07464	9.44068	-1.36604	-2.57762	1.20121e-05
Bt.29277.1.S1_at	LRRC51	leucine rich repeat containing 51	6.50543	8.38417	-1.87874	-3.67753	0.00010645
Bt.2928.1.S1_at	PPP1R13L	protein phosphatase 1, regulatory (inhibitor) subunit 13 like	8.22178	9.36228	-1.1405	-2.20458	0
Bt.29297.1.S1_at	CAPN13	Calpain 13	6.23737	8.0524	-1.81502	-3.51865	2.34789e-05
Bt.29345.1.A1_at	DDX10 /// LOC782457	DEAD (Asp-Glu-Ala-Asp) box polypeptide 10 /// hypothetical protein LOC782457	7.80694	11.3482	-3.54126	-11.6419	5.41144e-05
Bt.29346.1.S1_at	WDR21A	WD repeat domain 21A	7.0365	8.70376	-1.66726	-3.17611	0
Bt.2940.2.S1_at	MNAT1	menage a trois homolog 1, cyclin H assembly factor (Xenopus laevis)	7.82241	9.67847	-1.85606	-3.62017	0
Bt.29462.1.S1_at	CDCA2	cell division cycle associated 2	9.89814	11.5874	-1.68929	-3.22498	0
Bt.29464.1.A1_at	LOC614047	hypothetical protein LOC614047	6.24522	7.32402	-1.0788	-2.11228	0
Bt.2952.1.A1_at	LOC511180	similar to OB binding protein-2	7.08583	9.5564	-2.47058	-5.54265	3.69067e-05
Bt.2954.1.S1_at	C3H1ORF50 /// LOC618585	chromosome 1 open reading frame 50 ortholog /// similar to RIKEN cDNA 1700041C02 gene	8.56618	10.3516	-1.78544	-3.44724	0
Bt.29569.1.A1_at	ZC3H8	zinc finger CCCH-type containing 8	7.07644	10.386	-3.30953	-9.91445	7.13476e-06
Bt.29572.1.A1_at	---	CDNA clone IMAGE:8433672	6.97654	8.76881	-1.79227	-3.4636	0
Bt.2979.1.S1_at	PSKH1	protein serine kinase H1	7.44646	9.78201	-2.33555	-5.04742	0
Bt.29829.1.A1_at	NLRP5	NLR family, pyrin domain containing 5	8.37947	10.9008	-2.52134	-5.74113	3.60846e-05
Bt.29954.1.S1_at	GKAP1	G kinase anchoring protein 1	8.03625	10.8277	-2.79146	-6.92331	1.1721e-05
Bt.3002.1.S1_at	BUB3	BUB3 budding uninhibited by benzimidazoles 3 homolog (yeast)	11.3224	12.8358	-1.5134	-2.85482	0
Bt.3020.1.S1_at	BOP1	block of proliferation 1	6.89249	8.25374	-1.36125	-2.56907	1.20121e-05
Bt.3036.2.A1_at	---	Transcribed locus	5.93421	8.61417	-2.67996	-6.40837	4.70691e-06
Bt.3038.1.S1_at	MRPL27	mitochondrial ribosomal protein L27	7.94948	10.2128	-2.26328	-4.80082	3.7578e-05
Bt.3049.1.A1_at	LOC507274 /// XRCC5	similar to Xrcc5 protein /// X-ray repair complementing defective repair in Chinese hamster cells 5 (double-strand-break rejoining; Ku autoantigen, 80kDa)	6.62256	8.7535	-2.13095	-4.38005	1.1721e-05
Bt.3060.1.S1_a_at	CHIC2 /// LOC781477	cysteine-rich hydrophobic domain 2 /// hypothetical protein LOC781477	7.00039	8.8196	-1.81922	-3.5289	4.70691e-06
Bt.3117.1.S1_at	NDUFB9	NADH dehydrogenase (ubiquinone) 1 beta subcomplex, 9, 22kDa	8.0544	10.6782	-2.62377	-6.16357	0
Bt.315.1.S1_at	NDUFS7	NADH dehydrogenase (ubiquinone) Fe-S protein 7, 20kDa (NADH-coenzyme Q reductase)	6.80009	9.43368	-2.63359	-6.20566	2.52712e-05
Bt.3158.1.S1_at	BRD8	bromodomain containing 8	8.49334	12.4835	-3.99021	-15.8918	0
Bt.3175.1.S1_at	AP2B1	adaptor-related protein complex 2, beta 1 subunit	8.39023	10.7199	-2.32965	-5.02684	0
Bt.3193.1.A1_at	PSMD6	proteasome (prosome, macropain) 26S subunit, non-ATPase, 6	8.37497	10.2048	-1.82981	-3.55491	1.1721e-05
Bt.3195.1.S1_at	SLC7A9	solute carrier family 7 (cationic amino acid transporter, y+ system), member 9	6.24074	9.80262	-3.56188	-11.8096	9.87577e-05
Bt.3201.1.S1_at	GRWD1	glutamate-rich WD repeat containing 1	7.06867	8.34097	-1.27229	-2.41545	0
Bt.3203.1.S1_at	CMBL	carboxymethylenebutenolidase homolog (Pseudomonas)	7.20922	11.1994	-3.9902	-15.8917	3.31432e-05
Bt.321.1.S1_at	NDUFAB1	NADH dehydrogenase (ubiquinone) 1, alpha/beta subcomplex, 1, 8kDa	8.60872	10.8397	-2.23102	-4.69467	1.30429e-05
Bt.3222.1.A1_at	BID /// LOC782484	BH3 interacting domain death agonist /// similar to BH3 interacting domain death agonist	7.18112	8.96371	-1.78259	-3.44043	0
Bt.3232.1.S1_at	COPS3	COP9 constitutive photomorphogenic homolog subunit 3 (Arabidopsis)	8.64133	11.4717	-2.83039	-7.11269	4.16637e-05
Bt.3239.1.S1_at	MRPL4	mitochondrial ribosomal protein L4	8.23005	10.8453	-2.61525	-6.12731	0
Bt.3254.2.S1_at	TBCE	tubulin folding cofactor E	6.74214	8.81779	-2.07565	-4.21534	4.87089e-05
Bt.3261.1.S1_at	ELAC2	elaC homolog 2 (E. coli)	7.20084	9.1807	-1.97987	-3.94456	7.13476e-06
Bt.3262.1.A1_at	CDK5RAP1	CDK5 regulatory subunit associated protein 1	8.81399	11.0149	-2.2009	-4.59765	9.2805e-05
Bt.3274.1.A2_at	DNAJA1	DnaJ (Hsp40) homolog, subfamily A, member 1	9.54962	11.481	-1.93142	-3.81431	7.13476e-06
Bt.3295.1.A1_at	SEC22A	SEC22 vesicle trafficking protein homolog A (S. cerevisiae)	6.64918	8.69251	-2.04333	-4.12197	0
Bt.3305.1.S1_at	REV1	REV1 homolog (S. cerevisiae)	7.44058	11.2461	-3.80553	-13.9823	0
Bt.3313.1.A1_at	ARHGAP24	Rho GTPase activating protein 24	7.61681	8.86339	-1.24658	-2.37279	0
Bt.3358.1.S1_at	SLC25A1	solute carrier family 25 (mitochondrial carrier; citrate transporter), member 1	7.76235	9.50105	-1.73871	-3.33736	2.6831e-05
Bt.3359.1.S1_at	GTF2F1	general transcription factor IIF, polypeptide 1, 74kDa	7.42147	12.349	-4.92752	-30.432	0
Bt.3362.1.S1_at	PPL	periplakin	6.51751	10.6099	-4.09235	-17.0576	7.13476e-06
Bt.3368.1.S1_at	SCAMP3	secretory carrier membrane protein 3	8.45626	9.95226	-1.49599	-2.82058	0
Bt.3406.1.S1_at	ELF3	E74-like factor 3 (ets domain transcription factor, epithelial-specific )	7.50291	9.94506	-2.44215	-5.43451	1.1721e-05
Bt.3414.1.S1_at	HRB	HIV-1 Rev binding protein	7.73331	10.3855	-2.65218	-6.28614	2.52712e-05
Bt.3456.1.S1_at	BLMH	bleomycin hydrolase	9.96582	11.5407	-1.57487	-2.97908	3.22454e-05
Bt.3469.1.S1_at	ELL	elongation factor RNA polymerase II	8.03099	9.40785	-1.37686	-2.59702	3.78243e-05
Bt.3472.1.A1_at	---	---	6.83305	8.38523	-1.55219	-2.93261	0
Bt.35.1.S1_at	MLN	motilin	6.83615	9.09816	-2.262	-4.79657	3.85989e-05
Bt.3521.1.A1_at	EIF2B1	eukaryotic translation initiation factor 2B, subunit 1 alpha, 26kDa	7.21586	9.01556	-1.7997	-3.48148	7.13476e-06
Bt.3523.1.A1_at	SMAD3	SMAD family member 3	6.44307	11.5522	-5.10914	-34.5146	0
Bt.3527.1.S1_at	LOC616297	hypothetical LOC616297	8.72308	10.2798	-1.55673	-2.94187	0
Bt.3528.1.A1_at	CUL3	cullin 3	8.44485	9.87621	-1.43136	-2.69701	0
Bt.3535.1.S1_at	TBC1D9B	TBC1 domain family, member 9B (with GRAM domain)	7.72456	9.2879	-1.56334	-2.95538	7.49328e-05
Bt.3539.1.S1_at	C13H20ORF43	chromosome 20 open reading frame 43 ortholog	8.09078	11.0012	-2.91046	-7.51859	4.87089e-05
Bt.3543.1.S1_at	GLRX3	glutaredoxin 3	7.64126	11.2976	-3.65633	-12.6085	0
Bt.3549.1.A1_at	VAMP4	vesicle-associated membrane protein 4	6.88978	8.96036	-2.07059	-4.20057	5.41144e-05
Bt.3566.1.A1_at	---	Transcribed locus	8.33456	11.4002	-3.06564	-8.37239	0
Bt.3576.1.S1_at	LSM3	LSM3 homolog, U6 small nuclear RNA associated (S. cerevisiae)	8.65468	12.0298	-3.37514	-10.3757	4.3241e-05
Bt.3593.1.S1_at	PPAN-P2RY11	PPAN-P2RY11	7.49927	10.9359	-3.43661	-10.8274	0
Bt.3605.1.S1_at	IMMT	inner membrane protein, mitochondrial (mitofilin)	8.21795	10.0119	-1.794	-3.46775	0
Bt.3678.1.S1_at	MKI67IP	MKI67 (FHA domain) interacting nucleolar phosphoprotein	10.4897	12.1738	-1.68412	-3.21345	0
Bt.371.1.S1_at	SLC25A4	solute carrier family 25 (mitochondrial carrier; adenine nucleotide translocator), member 4	8.72763	10.2447	-1.51706	-2.86206	2.8539e-05
Bt.3715.1.S1_at	LOC789063	similar to chromosome 6 open reading frame 86	7.61258	9.81964	-2.20706	-4.61733	5.16765e-05
Bt.3718.1.S1_at	ENTPD6	ectonucleoside triphosphate diphosphohydrolase 6 (putative function)	8.9094	10.6598	-1.7504	-3.36453	2.52712e-05
Bt.3736.1.A1_at	PDE4DIP	phosphodiesterase 4D interacting protein (myomegalin)	6.19723	9.02427	-2.82704	-7.09615	4.70691e-06
Bt.3777.1.S1_at	PDCD5	programmed cell death 5	9.48783	11.4995	-2.01163	-4.03237	0.000122865
Bt.380.1.S1_at	ATPIF1	ATPase inhibitory factor 1	9.78921	12.5436	-2.75441	-6.74774	0
Bt.3809.1.S1_at	LDHA	lactate dehydrogenase A	12.4596	13.8684	-1.40882	-2.6552	0
Bt.3811.1.S1_at	MRPS18B	mitochondrial ribosomal protein S18B	8.30235	10.078	-1.77562	-3.42384	6.66395e-05
Bt.3856.1.S1_at	SLC35B1	solute carrier family 35, member B1	7.84652	9.46466	-1.61814	-3.06978	7.13476e-06
Bt.3865.3.S1_a_at	C25H16orf14	chromosome 16 open reading frame 14 ortholog	6.99639	8.70041	-1.70402	-3.25807	4.16637e-05
Bt.3873.1.S1_at	MRPL37	mitochondrial ribosomal protein L37	10.2283	12.3142	-2.08589	-4.24538	0
Bt.3874.1.S1_at	LOC515009	similar to I-1 receptor candidate protein	8.78393	11.5465	-2.76259	-6.78615	2.94495e-05
Bt.3888.1.S1_a_at	PPME1	protein phosphatase methylesterase 1	8.73363	11.2126	-2.47897	-5.57498	4.16637e-05
Bt.3902.1.S1_at	DHPS	deoxyhypusine synthase	7.76335	10.6657	-2.90237	-7.47652	0
Bt.3909.1.S1_at	MEA	male-enhanced antigen	7.97874	9.37535	-1.3966	-2.63281	3.31432e-05
Bt.3909.2.S1_at	PPP2R5D	protein phosphatase 2, regulatory subunit B', delta isoform	7.73996	9.20167	-1.46171	-2.75435	0
Bt.393.1.S1_at	CTSB	cathepsin B	10.1016	12.1565	-2.05489	-4.15511	0
Bt.3946.1.S1_at	LOC509875	hypothetical LOC509875	8.88798	11.4927	-2.60467	-6.08251	0
Bt.3967.1.S1_a_at	THYN1	thymocyte nuclear protein 1	7.50797	11.046	-3.53807	-11.6162	0
Bt.4007.1.S1_at	HAX1	HCLS1 associated protein X-1	7.05749	11.0106	-3.95314	-15.4887	3.7578e-05
Bt.4015.1.S1_at	C15H11orf60	chromosome 11 open reading frame 60 ortholog	7.72139	9.12754	-1.40616	-2.6503	0
Bt.4017.1.S1_at	MBIP	MAP3K12 binding inhibitory protein 1	8.29652	9.62387	-1.32735	-2.50941	3.53371e-05
Bt.4022.1.S1_at	LOC784204 /// TEX264	testis expressed 264 /// similar to Testis expressed sequence 264	7.05545	8.63166	-1.57621	-2.98185	3.22664e-06
Bt.4025.1.S1_at	LOC508353	Hypothetical LOC508353	7.49182	11.1833	-3.69147	-12.9194	0
Bt.4032.1.S1_at	WDR13	WD repeat domain 13	9.26519	12.1987	-2.93349	-7.63954	0
Bt.4057.1.S1_at	MYH10	myosin, heavy chain 10, non-muscle	7.37441	8.93336	-1.55895	-2.94639	0
Bt.407.1.S1_at	FNTA	farnesyltransferase, CAAX box, alpha	8.92636	10.756	-1.82964	-3.55449	0
Bt.4072.1.S1_at	NDUFV1	NADH dehydrogenase (ubiquinone) flavoprotein 1, 51kDa	7.72013	9.72272	-2.00259	-4.00718	0
Bt.4077.1.S1_at	CPSF2	cleavage and polyadenylation specific factor 2, 100kDa	8.54594	10.9042	-2.35828	-5.12759	0
Bt.4082.1.S1_at	CHMP7	CHMP family, member 7	8.31618	9.65094	-1.33476	-2.52233	1.1721e-05
Bt.4084.1.S1_at	WDR51A	WD repeat domain 51A	7.3656	9.92215	-2.55655	-5.88297	0
Bt.4096.1.S1_at	NOL7	nucleolar protein 7, 27kDa	6.38723	8.88716	-2.49992	-5.65655	0
Bt.41.1.S1_at	CCNB2	cyclin B2	10.9256	12.3188	-1.39314	-2.6265	3.31432e-05
Bt.4104.1.S1_at	HAT1	histone acetyltransferase 1	8.4971	10.5563	-2.05925	-4.16768	4.56741e-05
Bt.4110.1.S1_at	HRH1	histamine receptor H1	6.61284	11.7123	-5.09942	-34.283	4.70691e-06
Bt.4111.1.A1_at	EFHC1	EF-hand domain (C-terminal) containing 1	7.47572	10.6472	-3.17151	-9.00988	3.255e-05
Bt.4114.1.S1_at	RFC2	replication factor C (activator 1) 2, 40kDa	6.64701	8.46287	-1.81586	-3.5207	0
Bt.4118.1.A1_at	TRAP1	TNF receptor-associated protein 1	7.4225	10.5054	-3.08291	-8.4732	5.03095e-05
Bt.4123.1.S1_at	QPCTL	glutaminyl-peptide cyclotransferase-like	7.68903	9.84821	-2.15918	-4.46662	7.13476e-06
Bt.4138.2.S1_at	VEGFA	vascular endothelial growth factor A	7.16751	10.7755	-3.60804	-12.1935	2.34789e-05
Bt.4141.1.S1_at	COPE	coatomer protein complex, subunit epsilon	8.5598	10.1725	-1.61267	-3.05818	0.000108105
Bt.4147.1.S1_at	PDE6A	phosphodiesterase 6A, cGMP-specific, rod, alpha	6.36935	7.89219	-1.52284	-2.87355	4.34923e-05
Bt.4150.1.S1_at	CTNNBL1	catenin, beta like 1	8.02545	10.8312	-2.80578	-6.99237	0
Bt.4167.1.S1_at	NUCB2	nucleobindin 2	7.17988	8.89144	-1.71156	-3.27514	1.59269e-05
Bt.4183.1.S1_at	CREB1	cAMP responsive element binding protein 1	6.69048	8.23852	-1.54804	-2.9242	0
Bt.4198.1.S1_at	DTYMK	deoxythymidylate kinase (thymidylate kinase)	7.25816	8.62808	-1.36992	-2.58457	0
Bt.4205.1.S1_at	GPX4	glutathione peroxidase 4 (phospholipid hydroperoxidase)	8.0303	11.7314	-3.70114	-13.0063	4.56741e-05
Bt.4206.1.S1_at	POLA2	Polymerase (DNA directed), alpha 2 (70kD subunit)	6.59466	8.66487	-2.07021	-4.19947	0
Bt.4232.2.S1_at	DOCK6	dedicator of cytokinesis 6	6.7686	10.4518	-3.68324	-12.846	0
Bt.4234.1.S1_at	HK1	hexokinase 1	8.07711	11.3317	-3.25456	-9.54378	2.02135e-05
Bt.4243.1.A1_at	COG8	component of oligomeric golgi complex 8	6.75743	9.09221	-2.33478	-5.04474	0
Bt.4253.1.S1_at	POLR2D	Polymerase (RNA) II (DNA directed) polypeptide D	8.91308	10.188	-1.27496	-2.41992	0
Bt.4262.1.S1_a_at	NDUFV3	NADH dehydrogenase (ubiquinone) flavoprotein 3, 10kDa	8.86401	9.98163	-1.11762	-2.16989	1.1721e-05
Bt.4271.3.A1_at	LOC782186	similar to LFA-3	7.56389	11.3225	-3.75859	-13.5347	0
Bt.4287.1.A1_at	GUK1	guanylate kinase 1	7.024	8.35855	-1.33454	-2.52196	1.1721e-05
Bt.4303.1.S1_at	ADA	adenosine deaminase	6.57748	9.38429	-2.80681	-6.99734	4.87089e-05
Bt.4323.1.S1_at	AMZ2	archaelysin family metallopeptidase 2	8.63633	10.8215	-2.18518	-4.54783	2.7656e-05
Bt.4355.1.S1_at	PRDX5	peroxiredoxin 5	8.91562	11.4617	-2.54604	-5.84027	7.13476e-06
Bt.4390.1.S1_at	TEK	TEK tyrosine kinase, endothelial (venous malformations, multiple cutaneous and mucosal)	7.37192	10.2547	-2.8828	-7.37578	4.34923e-05
Bt.4395.1.S1_at	PRPSAP1	phosphoribosyl pyrophosphate synthetase-associated protein 1	7.9341	10.8382	-2.90413	-7.48566	6.7312e-05
Bt.4404.1.A1_at	PRSS2	protease, serine, 2 (trypsin 2)	9.94345	12.565	-2.62154	-6.15407	4.34923e-05
Bt.4413.1.S1_at	DGKH	diacylglycerol kinase, eta	7.80712	10.4136	-2.6065	-6.09024	4.16637e-05
Bt.442.1.S1_at	ATP5O	ATP synthase, H+ transporting, mitochondrial F1 complex, O subunit (oligomycin sensitivity conferring protein)	8.72739	10.5968	-1.86944	-3.65391	3.47193e-05
Bt.4426.1.S1_at	EIF6	eukaryotic translation initiation factor 6	8.00975	11.0741	-3.06434	-8.36485	4.81378e-05
Bt.444.1.S1_at	PDE6C	phosphodiesterase 6C, cGMP-specific, cone, alpha prime	5.56058	12.1061	-6.5455	-93.4098	2.34789e-05
Bt.4449.1.S1_at	AKR1A1	aldo-keto reductase family 1, member A1 (aldehyde reductase)	8.27163	11.0267	-2.75509	-6.75094	3.02056e-05
Bt.4461.1.S1_at	CKMT1	creatine kinase, mitochondrial 1 (ubiquitous)	7.55284	10.7954	-3.24255	-9.46468	3.7578e-05
Bt.4503.1.S1_at	MTCH2	mitochondrial carrier homolog 2 (C. elegans)	8.03105	9.37475	-1.3437	-2.53802	0
Bt.4519.1.S1_at	LIPT1	lipoyltransferase 1	6.74028	8.70249	-1.96221	-3.89658	4.16637e-05
Bt.4533.1.S1_at	TMEM147	transmembrane protein 147	8.17711	9.80322	-1.6261	-3.08678	5.3654e-05
Bt.4540.1.S1_at	ATP5C1	ATP synthase, H+ transporting, mitochondrial F1 complex, gamma polypeptide 1	11.0373	12.7711	-1.73385	-3.32615	0
Bt.4551.1.S1_at	CTPS	CTP synthase	10.6219	12.3152	-1.69331	-3.23397	1.59269e-05
Bt.4576.1.S1_at	SRP68	Signal recognition particle 68kDa	7.25943	10.1936	-2.93416	-7.64311	0
Bt.4578.1.A1_at	RFC5	replication factor C (activator 1) 5, 36.5kDa	6.63826	11.3335	-4.69529	-25.9073	7.13476e-06
Bt.4585.1.S1_at	ACAT2	acetyl-Coenzyme A acetyltransferase 2	9.30025	10.8297	-1.5294	-2.88666	3.53371e-05
Bt.4600.1.S1_at	LOC504927 /// LOC509985 /// LOC782168	hypothetical LOC504927 /// hypothetical LOC509985 /// hypothetical protein LOC782168	7.01225	11.6916	-4.67935	-25.6227	2.6831e-05
Bt.4616.1.S1_at	SEC22B	SEC22 vesicle trafficking protein homolog B (S. cerevisiae)	7.87619	9.6918	-1.81561	-3.52008	0
Bt.4618.1.S1_at	FAU	Finkel-Biskis-Reilly murine sarcoma virus (FBR-MuSV) ubiquitously expressed	9.11019	11.5363	-2.42609	-5.37433	3.47193e-05
Bt.4626.1.S1_a_at	SH2D3A	SH2 domain containing 3A	7.32727	8.95224	-1.62497	-3.08436	7.13476e-06
Bt.4638.1.S1_at	SMARCB1	SWI/SNF related, matrix associated, actin dependent regulator of chromatin, subfamily b, member 1	7.69248	9.11128	-1.4188	-2.67363	0
Bt.4652.1.S1_at	MRPL55	mitochondrial ribosomal protein L55	7.45675	9.43044	-1.97369	-3.92771	0
Bt.4658.1.S1_a_at	UBL4A	ubiquitin-like 4A	7.1957	8.69484	-1.49913	-2.82673	0
Bt.467.1.S1_at	MAPT	microtubule-associated protein tau	6.89562	9.01361	-2.11798	-4.34087	1.20121e-05
Bt.4678.1.S1_at	POLR2E	polymerase (RNA) II (DNA directed) polypeptide E, 25kDa	7.87405	9.58267	-1.70862	-3.26848	2.34789e-05
Bt.4689.1.S2_at	UCHL5	ubiquitin carboxyl-terminal hydrolase L5	8.92476	10.9934	-2.06867	-4.19499	4.3241e-05
Bt.4694.1.S1_at	EIF3I	eukaryotic translation initiation factor 3, subunit I	8.83501	10.4265	-1.59151	-3.01364	7.13476e-06
Bt.4697.1.S1_at	RAP1GDS1	RAP1, GTP-GDP dissociation stimulator 1	7.08631	8.43731	-1.351	-2.55089	0
Bt.4704.1.S1_at	NDUFA5	NADH dehydrogenase (ubiquinone) 1 alpha subcomplex, 5, 13kDa	7.08777	8.58704	-1.49927	-2.827	5.41144e-05
Bt.4713.1.S1_at	POMC	proopiomelanocortin (adrenocorticotropin/ beta-lipotropin/ alpha-melanocyte stimulating hormone/ beta-melanocyte stimulating hormone/ beta-endorphin)	7.6436	8.81222	-1.16862	-2.24797	0
Bt.4728.1.S1_at	TARBP2	TAR (HIV-1) RNA binding protein 2	6.90188	9.64485	-2.74297	-6.69445	5.16765e-05
Bt.4744.1.S1_at	GOT1	glutamic-oxaloacetic transaminase 1, soluble (aspartate aminotransferase 1)	8.71391	11.0101	-2.29623	-4.91173	0
Bt.4748.1.S1_at	SOD2	superoxide dismutase 2, mitochondrial	9.68342	12.4643	-2.78087	-6.87268	3.69067e-05
Bt.4764.1.S1_at	LOC789436	similar to high density lipoprotein binding protein	7.60187	10.7647	-3.1628	-8.95567	5.78327e-05
Bt.4775.1.S1_at	S100B	S100 calcium binding protein B	8.06527	11.0397	-2.97441	-7.85934	0
Bt.4795.1.S1_at	SLC6A4	solute carrier family 6 (neurotransmitter transporter, serotonin), member 4	6.26982	11.1294	-4.85961	-29.0328	2.52712e-05
Bt.4797.1.S1_at	FKBP4	FK506 binding protein 4, 59kDa	7.87278	9.37326	-1.50049	-2.82938	0
Bt.4801.1.S1_at	COPB2	coatomer protein complex, subunit beta 2 (beta prime)	9.77099	11.3733	-1.60229	-3.03624	1.20121e-05
Bt.4831.1.S1_at	CALCOCO2	calcium binding and coiled-coil domain 2	7.57707	9.11922	-1.54215	-2.91228	0
Bt.4837.1.A1_at	ALDOC	aldolase C, fructose-bisphosphate	7.59523	8.90744	-1.31221	-2.48321	0
Bt.4875.2.S1_at	FANCG	Fanconi anemia, complementation group G	7.38439	9.40156	-2.01717	-4.04788	3.255e-05
Bt.4879.1.A1_at	ZNF576	zinc finger protein 576	7.22832	8.74514	-1.51682	-2.86159	4.56741e-05
Bt.4891.1.S1_at	POLDIP2	polymerase (DNA-directed), delta interacting protein 2	7.37197	10.4752	-3.10323	-8.59343	0
Bt.4910.1.S1_at	NOC2L	nucleolar complex associated 2 homolog (S. cerevisiae)	7.15103	9.02287	-1.87184	-3.65998	1.20121e-05
Bt.4917.1.S1_at	RAB1A	RAB1A, member RAS oncogene family	10.4467	11.8602	-1.41356	-2.66393	0
Bt.4938.1.S1_at	PPM1G	protein phosphatase 1G (formerly 2C), magnesium-dependent, gamma isoform	7.45885	10.84	-3.38117	-10.4192	0
Bt.4939.1.S1_at	SFRP2	secreted frizzled-related protein 2	6.48162	8.12977	-1.64815	-3.13431	0
Bt.4948.1.S1_at	PSEN1	presenilin 1 (Alzheimer disease 3)	7.04385	9.63363	-2.58979	-6.0201	3.255e-05
Bt.4949.1.S1_at	SF3B5	splicing factor 3b, subunit 5, 10kDa	8.03022	9.94718	-1.91696	-3.77627	2.34789e-05
Bt.4970.1.S1_at	COX7A2	cytochrome c oxidase subunit VIIa polypeptide 2 (liver)	10.9878	12.7115	-1.72367	-3.30276	1.1721e-05
Bt.5021.1.S1_at	FBN1	fibrillin 1	8.2803	11.1208	-2.84049	-7.16261	1.20121e-05
Bt.5029.1.S1_at	ATP5H	ATP synthase, H+ transporting, mitochondrial F0 complex, subunit d	9.36076	11.7266	-2.36584	-5.15451	1.20121e-05
Bt.5035.1.S1_at	APOA1BP	apolipoprotein A-I binding protein	7.81928	9.03881	-1.21953	-2.32871	0
Bt.5045.1.S1_at	CPSF3	cleavage and polyadenylation specific factor 3, 73kDa	8.24265	10.2765	-2.03383	-4.0949	0
Bt.5084.1.S1_at	CKB	creatine kinase, brain	7.1787	9.31897	-2.14027	-4.40844	5.5466e-05
Bt.5091.1.S1_at	SILV	silver homolog (mouse)	6.53024	8.08421	-1.55396	-2.93623	3.22664e-06
Bt.5092.2.A1_at	HDAC6	histone deacetylase 6	6.77915	8.39584	-1.61669	-3.06671	2.34789e-05
Bt.5096.1.S1_at	CCT3	chaperonin containing TCP1, subunit 3 (gamma)	9.32024	12.4564	-3.13613	-8.7916	1.20121e-05
Bt.51.1.S1_at	CDK5	cyclin-dependent kinase 5	8.57474	11.6159	-3.04115	-8.23145	0
Bt.5108.1.S1_at	PCCB	propionyl Coenzyme A carboxylase, beta polypeptide	8.62538	9.99838	-1.373	-2.59008	0
Bt.511.1.S1_at	ZP3	zona pellucida glycoprotein 3 (sperm receptor)	9.95116	13.615	-3.66385	-12.6745	0
Bt.5114.1.S1_at	EIF3M	eukaryotic translation initiation factor 3, subunit M	9.89463	12.497	-2.60233	-6.07268	7.13476e-06
Bt.5134.1.S1_at	CYB5	CYB5 protein	6.10644	9.94177	-3.83533	-14.2741	0
Bt.5143.1.A1_at	PUF60	poly-U binding splicing factor 60KDa	8.41893	10.6253	-2.2064	-4.61524	3.78243e-05
Bt.5150.1.S1_at	ANXA11	annexin A11	8.08822	10.5961	-2.50784	-5.68767	2.94495e-05
Bt.5154.1.S1_at	HSPA1A	heat shock 70kDa protein 1A	9.14061	11.3921	-2.25151	-4.76182	5.16765e-05
Bt.5165.1.S1_at	ICT1	immature colon carcinoma transcript 1	7.70761	10.1658	-2.45815	-5.49513	0
Bt.5170.1.S1_at	GRHPR	glyoxylate reductase/hydroxypyruvate reductase	7.89641	12.6274	-4.73095	-26.5556	0
Bt.5174.1.S1_at	INPP1	inositol polyphosphate-1-phosphatase	9.51084	12.9499	-3.43906	-10.8458	2.11785e-05
Bt.5191.1.S1_at	C5H12orf44	chromosome 12 open reading frame 44 ortholog	7.95486	9.82916	-1.8743	-3.66623	0
Bt.5195.1.S1_at	RALY	RNA binding protein, autoantigenic (hnRNP-associated with lethal yellow homolog (mouse))	8.83294	9.97189	-1.13895	-2.20221	2.34789e-05
Bt.5200.1.S1_at	DDX39	DEAD (Asp-Glu-Ala-Asp) box polypeptide 39	7.2599	10.8975	-3.63762	-12.4461	2.11785e-05
Bt.5208.1.S1_at	STIP1	stress-induced-phosphoprotein 1 (Hsp70/Hsp90-organizing protein)	8.27208	12.7187	-4.4466	-21.8052	1.1721e-05
Bt.5210.1.S1_at	ACO2	aconitase 2, mitochondrial	8.20205	10.3869	-2.18481	-4.54666	0
Bt.5218.1.S1_at	ECHS1	enoyl Coenzyme A hydratase, short chain, 1, mitochondrial	8.13212	12.1128	-3.98064	-15.7868	0
Bt.5225.1.S1_at	MRPL3	mitochondrial ribosomal protein L3	8.17066	10.4061	-2.23545	-4.70911	1.20121e-05
Bt.5235.1.S1_at	TUSC4	tumor suppressor candidate 4	7.34808	8.39562	-1.04753	-2.06699	7.49328e-05
Bt.5241.1.S1_at	IMP4	IMP4, U3 small nucleolar ribonucleoprotein, homolog (yeast)	7.84774	10.707	-2.85921	-7.2562	0
Bt.5243.1.S1_at	EEF1D	eukaryotic translation elongation factor 1 delta (guanine nucleotide exchange protein)	9.85672	11.8351	-1.9784	-3.94056	5.16765e-05
Bt.5246.1.S1_at	ADSL	adenylosuccinate lyase	7.54024	10.699	-3.15874	-8.93046	1.59269e-05
Bt.5277.1.S1_at	CCRK	cell cycle related kinase	6.87016	8.4085	-1.53834	-2.90459	2.52712e-05
Bt.5278.2.S1_at	BCS1L	BCS1-like (yeast)	6.79211	8.69959	-1.90747	-3.75151	4.16637e-05
Bt.5282.1.S1_at	POLD2	polymerase (DNA directed), delta 2, regulatory subunit 50kDa	6.67259	8.11206	-1.43947	-2.7122	0
Bt.5293.1.S1_at	ATP6V0C /// PLP1	proteolipid protein /// ATPase, H+ transporting, lysosomal 16kDa, V0 subunit c	10.1933	12.3151	-2.12184	-4.3525	1.20121e-05
Bt.5294.1.A1_at	U1SNRNPBP	U11/U12 snRNP 35 kDa protein	6.92729	9.39598	-2.46869	-5.53542	0
Bt.5296.1.S1_at	SQRDL	sulfide quinone reductase-like (yeast)	7.26292	11.235	-3.97212	-15.6938	3.78243e-05
Bt.5304.1.S1_at	GSTM3	glutathione S-transferase M3 (brain)	11.0669	14.0325	-2.96562	-7.81163	2.52712e-05
Bt.5319.3.S1_s_at	LEO1	Leo1, Paf1/RNA polymerase II complex component, homolog (S. cerevisiae)	9.75753	13.3096	-3.55211	-11.7298	0
Bt.5344.1.S1_at	TUFM	Tu translation elongation factor, mitochondrial	7.76315	10.9563	-3.19314	-9.14601	1.69829e-05
Bt.5369.1.S1_at	FXYD6	FXYD domain containing ion transport regulator 6	8.55982	9.87258	-1.31276	-2.48416	0
Bt.5384.1.S1_at	U2AF1L4	U2 small nuclear RNA auxiliary factor 1-like 4	6.83351	9.2253	-2.39179	-5.24808	0
Bt.5386.1.S1_at	COBRA1	cofactor of BRCA1	8.92898	10.0626	-1.13358	-2.19402	1.30429e-05
Bt.5390.1.S1_at	MVP	major vault protein	8.01962	12.4944	-4.47477	-22.2352	0
Bt.5418.1.S1_at	TUBG1 /// TUBG2	tubulin, gamma 2 /// tubulin, gamma 1	8.56842	9.75356	-1.18514	-2.27385	0
Bt.5445.2.A1_at	TUBB2A	tubulin, beta 2A	10.3386	13.105	-2.7664	-6.80409	0
Bt.5446.1.S1_at	RMND5B	required for meiotic nuclear division 5 homolog B (S. cerevisiae)	7.15221	8.97649	-1.82428	-3.5413	3.19665e-05
Bt.5466.2.S1_a_at	LOC783142 /// LOC783463 /// RPS4Y1 /// RPS4Y2	ribosomal protein S4, Y-linked 1 /// ribosomal protein S4, Y-linked 2 /// similar to ribosomal protein S4 /// hypothetical protein LOC783463	12.0781	13.735	-1.65695	-3.1535	7.13476e-06
Bt.547.1.S1_at	UQCRQ	low molecular mass ubiquinone-binding protein (9.5kD)	7.44326	10.2455	-2.80221	-6.97511	0
Bt.5486.1.S1_at	NUDC	nuclear distribution gene C homolog (A. nidulans)	7.80555	9.99338	-2.18784	-4.55622	2.52712e-05
Bt.5506.1.A1_at	C9orf100	chromosome 9 open reading frame 100 ortholog	6.94419	9.41575	-2.47156	-5.54645	0.000120682
Bt.5507.2.S1_at	SNX9	sorting nexin 9	9.29796	10.5764	-1.27848	-2.42583	5.3654e-05
Bt.5529.2.S1_a_at	---	CDNA clone IMAGE:8068127	7.37776	8.98863	-1.61087	-3.05437	2.34789e-05
Bt.5541.1.S1_at	NDUFA9	NADH dehydrogenase (ubiquinone) 1 alpha subcomplex, 9, 39kDa	7.62113	10.2997	-2.67853	-6.40205	3.94324e-05
Bt.5578.1.S1_at	CKAP2L	cytoskeleton associated protein 2-like	7.08951	10.8931	-3.80358	-13.9634	3.53371e-05
Bt.5588.1.S1_at	PRKAG1	protein kinase, AMP-activated, gamma 1 non-catalytic subunit	7.75507	10.046	-2.29097	-4.89386	0
Bt.5591.1.S1_at	C20orf29	chromosome 20 open reading frame 29	7.05047	8.67797	-1.6275	-3.08976	1.59269e-05
Bt.5609.3.A1_a_at	CTPS2	CTP synthase II	7.19857	8.27293	-1.07436	-2.10579	0
Bt.5610.1.S1_at	BAIAP2	BAI1-associated protein 2	7.03631	10.8418	-3.80553	-13.9823	0
Bt.5622.1.S1_at	C5	complement component 5	5.98119	8.98826	-3.00707	-8.0393	0
Bt.5624.1.S1_at	CHMP2A	chromatin modifying protein 2A	7.73677	11.3494	-3.61267	-12.2327	0
Bt.5656.1.S1_at	FEZ1	fasciculation and elongation protein zeta 1 (zygin I)	9.12748	10.3659	-1.23847	-2.35948	1.59269e-05
Bt.5658.1.S1_s_at	MLH1	mutL homolog 1, colon cancer, nonpolyposis type 2 (E. coli)	8.47333	13.7077	-5.23433	-37.6434	0
Bt.5679.1.S1_at	DYNC1LI1	dynein, cytoplasmic 1, light intermediate chain 1	8.44095	12.5094	-4.0685	-16.778	0
Bt.5685.1.S1_at	MED22	mediator complex subunit 22	6.9137	8.11396	-1.20026	-2.29781	4.08707e-05
Bt.5698.1.S1_at	PPP1R12C	protein phosphatase 1, regulatory (inhibitor) subunit 12C	7.39931	8.9656	-1.56628	-2.96141	3.85989e-05
Bt.57.1.S1_at	NDUFS5	NADH dehydrogenase (ubiquinone) Fe-S protein 5, 15kDa (NADH-coenzyme Q reductase)	7.24315	9.52078	-2.27763	-4.8488	0
Bt.5750.1.S1_at	DERL2	Der1-like domain family, member 2	9.40687	12.6987	-3.29181	-9.79338	1.20121e-05
Bt.5760.1.S1_at	FTSJ3	FtsJ homolog 3 (E. coli)	6.93898	10.0897	-3.15071	-8.88095	0
Bt.58.1.S1_at	NDUFS4	NADH dehydrogenase (ubiquinone) Fe-S protein 4, 18kDa (NADH-coenzyme Q reductase)	9.89643	11.7121	-1.81571	-3.52032	2.34789e-05
Bt.580.1.S1_at	NEFL	neurofilament, light polypeptide 68kDa	7.36095	11.9758	-4.6149	-24.5032	0
Bt.5805.1.S1_at	LOC783800	hypothetical protein LOC783800	7.28473	9.07805	-1.79332	-3.46611	3.1005e-05
Bt.5829.1.S1_at	PPAP2C	phosphatidic acid phosphatase type 2C	7.44215	9.1909	-1.74875	-3.36067	0
Bt.5849.1.S1_at	PKNOX1	PBX/knotted 1 homeobox 1	7.29444	10.2148	-2.92033	-7.57021	0
Bt.5888.1.S1_at	LOC782900	similar to SNHG8 protein	7.12005	10.0883	-2.96821	-7.82564	0
Bt.5892.1.S1_at	C6orf25	Chromosome 6 open reading frame 25	8.32318	10.5496	-2.22643	-4.67973	0
Bt.59.1.S1_at	NDUFA8	NADH dehydrogenase (ubiquinone) 1 alpha subcomplex, 8, 19kDa	7.23972	12.3291	-5.08934	-34.0442	0
Bt.5917.1.S1_at	---	Transcribed locus	8.0563	9.88969	-1.83338	-3.56371	4.34923e-05
Bt.5939.1.S1_a_at	MGC133554	similar to MAK31-like protein	7.22124	10.4423	-3.22105	-9.32463	1.1721e-05
Bt.596.1.S1_at	PHYH	phytanoyl-CoA 2-hydroxylase	7.45756	9.72063	-2.26308	-4.80014	1.20121e-05
Bt.5993.1.S1_at	KPNA2	karyopherin alpha 2 (RAG cohort 1, importin alpha 1)	10.7918	13.2608	-2.46896	-5.53644	1.20121e-05
Bt.60.1.S1_at	NDUFB2	NADH dehydrogenase (ubiquinone) 1 beta subcomplex, 2, 8kDa	7.54495	10.2798	-2.73483	-6.6568	1.20121e-05
Bt.6009.1.S1_at	SLC7A7	solute carrier family 7 (cationic amino acid transporter, y+ system), member 7	7.16792	9.02844	-1.86051	-3.63137	0
Bt.6014.1.S1_at	RNF168	ring finger protein 168	8.88378	11.1499	-2.26615	-4.81039	0
Bt.6019.1.S1_at	HSF1	heat shock transcription factor 1	7.49071	8.64188	-1.15117	-2.22094	3.1005e-05
Bt.6020.1.S1_at	DNAJC11	DnaJ (Hsp40) homolog, subfamily C, member 11	7.67314	9.44848	-1.77534	-3.42318	0.000127848
Bt.6059.1.S1_at	LCMT1	leucine carboxyl methyltransferase 1	6.85016	10.0757	-3.22558	-9.35399	0.000114872
Bt.6063.1.S1_at	LOC784459	similar to Heat shock 70kDa protein 9B (mortalin-2)	8.85675	10.4588	-1.60202	-3.03569	3.22454e-05
Bt.6064.1.S1_at	BAT4	HLA-B associated transcript 4	8.74365	10.1736	-1.42992	-2.69431	0
Bt.6096.1.S1_at	COG2	component of oligomeric golgi complex 2	7.99596	10.3077	-2.31176	-4.96488	3.02056e-05
Bt.6104.1.S1_at	CNOT10	CCR4-NOT transcription complex, subunit 10	8.25302	10.3965	-2.14346	-4.41821	0
Bt.6129.1.S1_at	NDC80	NDC80 homolog, kinetochore complex component (S. cerevisiae)	7.83215	10.3028	-2.47069	-5.54309	3.22454e-05
Bt.6151.1.S1_at	CSF1R	colony stimulating factor 1 receptor, formerly McDonough feline sarcoma viral (v-fms) oncogene homolog	7.2832	9.23998	-1.95678	-3.88195	0
Bt.6156.1.S1_at	CASP3	apoptosis related protein 3	9.46103	12.1931	-2.73208	-6.64414	0
Bt.616.1.S1_at	RNF166	ring finger protein 166	7.20611	9.16238	-1.95627	-3.88057	3.7578e-05
Bt.6177.1.S1_at	ACOT8	acyl-CoA thioesterase 8	7.44979	8.52279	-1.073	-2.1038	0
Bt.620.1.S1_at	PCCA	propionyl Coenzyme A carboxylase, alpha polypeptide	7.60157	8.89784	-1.29627	-2.45594	3.31432e-05
Bt.6205.1.S1_at	RPAP1	RNA polymerase II associated protein 1	8.37966	11.2665	-2.88689	-7.39673	0
Bt.6208.1.A1_at	---	Transcribed locus, strongly similar to NP_006339.2 component of oligomeric golgi complex 5 isoform 1 [Homo sapiens]	7.00743	10.1681	-3.16069	-8.94255	3.85989e-05
Bt.6350.1.A1_at	UBE2H	ubiquitin-conjugating enzyme E2H (UBC8 homolog, yeast)	6.63666	8.99924	-2.36258	-5.14288	0
Bt.6358.1.S1_at	BCAP29	B-cell receptor-associated protein 29	8.42329	9.94516	-1.52187	-2.87163	7.13476e-06
Bt.6390.1.S1_at	MRPS17	mitochondrial ribosomal protein S17	7.15734	10.5226	-3.36531	-10.3052	0
Bt.6399.2.S1_a_at	GPATCH1	G patch domain containing 1	7.30023	8.73495	-1.43473	-2.70331	3.22664e-06
Bt.6411.1.S1_at	C1H3ORF38	chromosome 3 open reading frame 38 ortholog	9.39742	12.2247	-2.82725	-7.09719	0
Bt.6415.1.S1_at	GTF2H2	general transcription factor IIH, polypeptide 2, 44kDa	7.28347	11.8093	-4.52581	-23.0359	1.69829e-05
Bt.6442.1.S1_at	TPM1	Tropomyosin 1 (alpha)	9.07304	13.0745	-4.00145	-16.0161	4.87089e-05
Bt.65.1.S1_at	NDUFA2	NADH dehydrogenase (ubiquinone) 1 alpha subcomplex, 2, 8kDa	9.30314	11.0882	-1.7851	-3.44643	2.7656e-05
Bt.6535.1.A1_at	C25H7ORF50	chromosome 7 open reading frame 50 ortholog	7.05611	10.1368	-3.08074	-8.46048	0
Bt.6552.1.S1_at	---	Transcribed locus	5.9987	10.4405	-4.4418	-21.7328	8.03093e-05
Bt.6578.3.S1_at	RNF8	ring finger protein 8	6.88024	10.094	-3.21372	-9.2774	1.1721e-05
Bt.6599.1.S1_at	EMID1	EMI domain containing 1	7.74999	10.3838	-2.63384	-6.20674	0
Bt.6603.1.A1_at	RAB32	RAB32, member RAS oncogene family	8.00943	10.7803	-2.77083	-6.82498	2.7656e-05
Bt.6619.1.S1_at	CORO6	coronin 6	7.57654	9.80642	-2.22989	-4.69097	0.000100125
Bt.6626.1.S1_at	MGC133873	hypothetical LOC617172	7.37649	8.96451	-1.58801	-3.00635	2.02135e-05
Bt.6631.1.S1_at	DSCR3	Down syndrome critical region protein 3	9.21082	10.9109	-1.70006	-3.24914	5.16765e-05
Bt.6648.1.A1_at	THAP11	THAP domain containing 11	8.72722	11.7335	-3.00633	-8.03518	0
Bt.6676.2.S1_at	ZWILCH	Zwilch, kinetochore associated, homolog (Drosophila)	6.5306	8.29737	-1.76677	-3.40292	1.20121e-05
Bt.6688.1.S1_at	NARS	asparaginyl-tRNA synthetase	10.0468	12.6521	-2.60526	-6.08502	0
Bt.6699.1.S1_at	LOC541079	similar to HIV-1 Vpr-binding protein	10.6243	12.1735	-1.54926	-2.92666	2.8539e-05
Bt.6701.1.S1_at	LOC510604	similar to Pre-mRNA cleavage complex 2 protein Pcf11 (Pre-mRNA cleavage complex II protein Pcf11)	7.07899	8.46128	-1.38229	-2.60682	0
Bt.6705.1.S1_at	TBC1D8	TBC1 domain family, member 8 (with GRAM domain)	7.44638	11.6008	-4.15444	-17.8078	0
Bt.6707.1.S1_at	---	Transcribed locus, strongly similar to NP_062387.2 astrotactin 2 isoform a [Mus musculus]	6.44446	7.73416	-1.2897	-2.44477	4.70691e-06
Bt.6724.1.S1_at	HGS	hepatocyte growth factor-regulated tyrosine kinase substrate	7.34828	9.84685	-2.49857	-5.65125	9.57175e-05
Bt.676.1.S1_at	H2AFV	H2A histone family, member V	9.12506	11.0399	-1.91481	-3.77065	0
Bt.6774.2.S1_at	MAP1LC3B	microtubule-associated protein 1 light chain 3 beta	9.55139	10.6752	-1.12382	-2.17924	2.6831e-05
Bt.6789.1.S1_at	FAM108A1	family with sequence similarity 108, member A1	8.08184	11.0691	-2.98727	-7.9297	1.1721e-05
Bt.6793.1.S1_at	UBE2W	ubiquitin-conjugating enzyme E2W (putative)	7.31712	9.99766	-2.68053	-6.41093	3.02056e-05
Bt.6827.1.S1_at	PSMA3	proteasome (prosome, macropain) subunit, alpha type, 3	10.7782	12.3308	-1.55262	-2.93349	3.22454e-05
Bt.6858.1.S1_at	RASGEF1A	RasGEF domain family, member 1A	8.12403	10.8465	-2.72249	-6.60009	0
Bt.6924.1.S1_at	THOC5	THO complex 5	7.81926	9.66262	-1.84336	-3.58845	0
Bt.6950.1.S1_at	SYS1	Similar to ribosomal protein L12	7.154	8.23462	-1.08062	-2.11494	0
Bt.6954.1.S1_at	DYRK3	ual-specificity tyrosine-(Y)-phosphorylation regulated kinase 3	7.74898	8.97053	-1.22156	-2.33198	4.42311e-05
Bt.6958.3.A1_at	BNIP3	BCL2/adenovirus E1B 19kDa interacting protein 3	10.5818	11.837	-1.25522	-2.38704	7.13476e-06
Bt.6964.1.S1_at	TMOD1	tropomodulin 1	9.0953	12.003	-2.90766	-7.50399	0
Bt.6964.2.A1_at	LOC616726	similar to RP11-244N9.5	9.30209	11.2615	-1.95936	-3.8889	1.41779e-05
Bt.6999.1.S1_at	ZNF3	zinc finger protein 3	7.71701	9.66762	-1.95061	-3.86538	0
Bt.7007.1.S2_at	GHITM	growth hormone inducible transmembrane protein	9.02598	10.9626	-1.93666	-3.82818	3.78243e-05
Bt.7014.1.S1_at	PAICS	phosphoribosylaminoimidazole carboxylase, phosphoribosylaminoimidazole succinocarboxamide synthetase	10.2953	12.7218	-2.42643	-5.3756	0
Bt.7023.1.S1_at	FAHD2A	fumarylacetoacetate hydrolase domain containing 2A	7.25742	9.79524	-2.53782	-5.80711	1.20121e-05
Bt.703.1.S1_at	LOC538544	Similar to acid finger protein	7.79804	13.3487	-5.55065	-46.8717	0
Bt.7032.1.S1_at	ZNHIT3	zinc finger, HIT type 3	8.22036	9.59116	-1.3708	-2.58614	3.22664e-06
Bt.7040.1.S1_at	PSMB1	proteasome (prosome, macropain) subunit, beta type, 1	10.3451	11.9022	-1.55706	-2.94255	1.1721e-05
Bt.7047.1.S1_at	GDF9	growth differentiation factor 9	9.06317	13.2277	-4.16454	-17.9329	1.20121e-05
Bt.7178.1.S1_at	SHMT2	serine hydroxymethyltransferase 2 (mitochondrial)	7.95345	9.28271	-1.32926	-2.51274	3.255e-05
Bt.7185.2.S1_a_at	RNASEH1	ribonuclease H1	7.12513	8.81585	-1.69072	-3.22817	2.34789e-05
Bt.720.1.S1_at	WDR24	WD repeat domain 24	7.18354	8.97125	-1.7877	-3.45265	0
Bt.7207.1.S1_at	ZP4	zona pellucida glycoprotein 4	11.0841	14.0541	-2.97003	-7.83554	2.34789e-05
Bt.7218.1.S2_a_at	DNAJC14	DnaJ (Hsp40) homolog, subfamily C, member 14	7.72916	9.22598	-1.49682	-2.82221	0
Bt.7225.1.S1_at	YWHAH	tyrosine 3-monooxygenase/tryptophan 5-monooxygenase activation protein, eta polypeptide	9.35724	10.7192	-1.362	-2.57042	4.70691e-06
Bt.7237.2.S1_a_at	HADHA	hydroxyacyl-Coenzyme A dehydrogenase/3-ketoacyl-Coenzyme A thiolase/enoyl-Coenzyme A hydratase (trifunctional protein), alpha subunit	7.97102	9.10736	-1.13634	-2.19822	7.13476e-06
Bt.7240.1.S1_at	LAP3	leucine aminopeptidase 3	7.57552	10.6838	-3.10825	-8.62336	0
Bt.7260.1.S1_a_at	SF3A1	splicing factor 3a, subunit 1, 120kDa	7.68391	10.1451	-2.46124	-5.50688	1.20121e-05
Bt.727.1.S1_at	CCDC53	coiled-coil domain containing 53	7.13394	9.71022	-2.57628	-5.96399	0
Bt.7276.1.S1_at	GCDH	glutaryl-Coenzyme A dehydrogenase	6.84859	8.55169	-1.7031	-3.256	0.000114872
Bt.7283.1.S1_at	TALDO1	transaldolase 1	8.3933	11.2802	-2.88686	-7.3966	3.22664e-06
Bt.7300.1.S1_at	EIF3B	eukaryotic translation initiation factor 3, subunit B	8.32047	9.86829	-1.54782	-2.92375	1.20121e-05
Bt.7304.1.S1_at	NOSIP	nitric oxide synthase interacting protein	7.08097	8.18622	-1.10525	-2.15137	0.000117493
Bt.7353.1.S1_at	SLC46A1	solute carrier family 46 (folate transporter), member 1	6.59185	8.07963	-1.48778	-2.80457	0
Bt.7360.1.S1_at	TSN	translin	7.20339	10.1644	-2.961	-7.78665	4.16637e-05
Bt.7363.1.S1_at	WHSC2	Wolf-Hirschhorn syndrome candidate 2	8.35841	11.1925	-2.8341	-7.13096	4.3241e-05
Bt.7371.1.S1_at	LOC515497 /// NVL	similar to NVL protein /// nuclear VCP-like	8.22249	10.7192	-2.49668	-5.64384	0
Bt.7381.1.S1_at	NPLOC4	nuclear protein localization 4 homolog (S. cerevisiae)	7.76778	9.29707	-1.5293	-2.88645	4.70691e-06
Bt.7416.1.S1_at	LOC521413	similar to G protein-coupled receptor kinase 6, splice variant B; GRK6B	7.74378	9.61984	-1.87606	-3.67071	0
Bt.7423.1.S1_at	ZNF622	zinc finger protein 622	8.22157	11.1671	-2.94557	-7.70379	5.41144e-05
Bt.7434.1.S1_at	TPRG1L	tumor protein p63 regulated 1-like	8.6492	10.1816	-1.53239	-2.89265	0
Bt.7435.1.S1_at	UNC119	unc-119 homolog (C. elegans)	8.72345	11.8861	-3.16266	-8.95482	0
Bt.7446.1.S1_at	LOC513300	similar to SUMO/sentrin specific peptidase family member 8	8.42735	13.8614	-5.43407	-43.2333	0
Bt.7483.1.S1_at	DHODH	dihydroorotate dehydrogenase	7.89763	9.24054	-1.34292	-2.53664	1.20121e-05
Bt.7524.1.A1_at	SIX3	SIX homeobox 3	6.12945	9.94666	-3.81721	-14.096	4.34923e-05
Bt.7562.1.S1_at	SMPD4	Sphingomyelin phosphodiesterase 4, neutral membrane (neutral sphingomyelinase-3)	8.1737	9.74983	-1.57613	-2.9817	0.000112717
Bt.76.1.S1_at	COX7A1	cytochrome c oxidase subunit VIIa polypeptide 1 (muscle)	8.06432	9.34151	-1.27719	-2.42366	7.13476e-06
Bt.7603.1.S1_at	PLK1	polo-like kinase 1 (Drosophila)	8.32897	11.8324	-3.50343	-11.3406	0
Bt.7606.1.S1_at	GMIP	GEM interacting protein	6.89984	8.31475	-1.41491	-2.66643	0
Bt.7612.1.S1_at	GTF2F2	general transcription factor IIF, polypeptide 2, 30kDa	7.92964	10.8515	-2.92183	-7.57806	4.87089e-05
Bt.7617.1.S1_at	TTLL4	Tubulin tyrosine ligase-like family, member 4	6.82643	9.27628	-2.44986	-5.46361	0
Bt.7658.1.S1_at	RPL38	ribosomal protein L38	10.2349	12.1549	-1.92	-3.78424	4.34923e-05
Bt.7700.1.S1_at	ACTN1	actinin, alpha 1	8.55052	11.5483	-2.99775	-7.98752	0
Bt.7701.1.S1_at	GPSN2	glycoprotein, synaptic 2	7.23693	8.88961	-1.65268	-3.14418	3.255e-05
Bt.776.1.S1_at	RRP12	ribosomal RNA processing 12 homolog (S. cerevisiae)	7.05512	9.56132	-2.50621	-5.68124	4.42311e-05
Bt.7783.1.S1_a_at	IGHM	immunoglobulin heavy constant mu	8.54754	14.0618	-5.51425	-45.7041	1.1721e-05
Bt.7785.1.S1_at	NACA	nascent polypeptide-associated complex alpha subunit	9.37083	12.0375	-2.66671	-6.34982	0
Bt.7798.1.S1_at	DYNLRB1	dynein light chain roadblock-type 1	7.44356	9.78775	-2.34419	-5.07776	2.52712e-05
Bt.7804.1.S1_at	GYG1	glycogenin 1	10.1092	12.568	-2.45885	-5.49778	0
Bt.7870.1.S1_at	PPA1	pyrophosphatase (inorganic) 1	10.8873	14.1181	-3.23084	-9.38816	7.13476e-06
Bt.7871.1.S1_at	PDLIM2	PDZ and LIM domain 2 (mystique)	6.22896	9.88421	-3.65524	-12.5991	5.41144e-05
Bt.7895.1.S1_at	SF3B3	splicing factor 3b, subunit 3, 130kDa	9.60414	11.3136	-1.70943	-3.27032	3.02056e-05
Bt.7915.1.S1_at	MDH2	malate dehydrogenase 2, NAD (mitochondrial)	9.59169	12.3431	-2.75145	-6.73394	7.13476e-06
Bt.7929.1.S1_at	EIF3G	eukaryotic translation initiation factor 3, subunit G	8.60532	10.4352	-1.82983	-3.55496	0
Bt.7932.1.S1_a_at	CD320	CD320 molecule	6.48197	8.35505	-1.87307	-3.66313	3.02056e-05
Bt.7934.1.S1_at	TMEM55B	transmembrane protein 55B	7.56159	9.84622	-2.28462	-4.87237	3.22454e-05
Bt.7940.1.S1_at	ZKSCAN5	zinc finger with KRAB and SCAN domains 5	7.05796	9.14524	-2.08729	-4.24949	0
Bt.7948.1.S1_at	CYFIP2	cytoplasmic FMR1 interacting protein 2	8.65803	10.9709	-2.31288	-4.96876	1.20121e-05
Bt.7962.1.S1_at	LOC787498	similar to Ypel3 protein	7.96874	9.24157	-1.27282	-2.41634	1.41779e-05
Bt.7963.1.S1_at	EHD1	EH-domain containing 1	6.9633	8.56945	-1.60615	-3.04438	0
Bt.7991.1.S1_a_at	SF1	splicing factor 1	9.94997	11.3405	-1.39055	-2.62179	1.1721e-05
Bt.8028.1.S1_at	GPS1	G protein pathway suppressor 1	7.52264	9.5793	-2.05667	-4.16024	0
Bt.8030.1.S1_at	RGS3	regulator of G-protein signaling 3	6.97418	9.66365	-2.68946	-6.45074	0
Bt.8043.1.S1_at	METTL5	methyltransferase like 5	8.3224	10.0251	-1.70269	-3.25508	0
Bt.8046.1.A1_at	MRPS36	Mitochondrial ribosomal protein S36	7.74142	10.4065	-2.66511	-6.34275	0.00010645
Bt.8149.1.A1_at	LOC509695	similar to candidate tumor suppressor protein DICE1	7.9603	10.8039	-2.84364	-7.1783	0
Bt.816.1.S1_at	BXDC5	brix domain containing 5	8.32279	10.6602	-2.33737	-5.0538	3.22664e-06
Bt.8189.2.A1_at	RANBP1	RAN binding protein 1	10.4516	11.7169	-1.26537	-2.40389	0
Bt.8231.1.S1_at	NUP205	nucleoporin 205kDa	9.48315	11.0878	-1.60467	-3.04127	0
Bt.8251.2.S1_at	YEATS2	YEATS domain containing 2	6.9101	8.36736	-1.45725	-2.74585	2.34789e-05
Bt.827.1.A1_at	TMEM125	transmembrane protein 125	6.91495	8.30375	-1.3888	-2.61861	0
Bt.8272.1.S1_at	LOC505131	Hypothetical LOC505131	7.25819	10.0648	-2.80658	-6.99624	4.56741e-05
Bt.8305.1.A1_at	FXR1	fragile X mental retardation, autosomal homolog 1	8.03384	10.6116	-2.57773	-5.97001	2.34789e-05
Bt.8319.2.S1_at	MTUS1	mitochondrial tumor suppressor 1	6.45946	7.98797	-1.52851	-2.88489	0
Bt.832.1.S1_at	HADHB	hydroxyacyl-Coenzyme A dehydrogenase/3-ketoacyl-Coenzyme A thiolase/enoyl-Coenzyme A hydratase (trifunctional protein), beta subunit	8.0758	11.183	-3.10722	-8.61721	7.13476e-06
Bt.8327.1.S1_at	FRY	furry homolog (Drosophila)	8.02975	10.3881	-2.35839	-5.12796	0
Bt.8333.1.S1_at	ZRF1	zuotin related factor 1	8.95394	10.9683	-2.0144	-4.04012	3.78243e-05
Bt.8384.1.S1_at	---	Transcribed locus	7.07384	9.72537	-2.65154	-6.28336	0
Bt.8435.1.S1_at	ACTA1	actin, alpha 1, skeletal muscle	5.66059	11.4408	-5.7802	-54.9557	4.16637e-05
Bt.8451.1.S1_a_at	MMAB	methylmalonic aciduria (cobalamin deficiency) cblB type	7.58008	10.2123	-2.63226	-6.19996	1.1721e-05
Bt.8473.1.S1_at	PEX11B	peroxisomal biogenesis factor 11B	7.07144	8.75177	-1.68033	-3.205	0
Bt.848.1.S1_at	NDUFV2	NADH dehydrogenase (ubiquinone) flavoprotein 2, 24kDa	8.56218	10.7331	-2.17095	-4.50321	0
Bt.8482.1.A1_at	---	Transcribed locus	8.92956	11.8267	-2.89718	-7.44969	2.11785e-05
Bt.8492.1.A1_at	JAM3	junctional adhesion molecule 3	7.32701	9.16324	-1.83622	-3.57074	0
Bt.8501.1.A1_at	LOC510317	hypothetical LOC510317	7.6627	10.1343	-2.47156	-5.54642	7.04207e-05
Bt.8513.1.A1_at	GNPTAB	N-acetylglucosamine-1-phosphate transferase, alpha and beta subunits	8.71212	10.5397	-1.82759	-3.54942	0
Bt.8518.1.S1_at	---	Transcribed locus	6.56852	8.48447	-1.91595	-3.77361	5.57778e-05
Bt.853.1.S1_at	MRPL45	mitochondrial ribosomal protein L45	8.07577	9.99187	-1.91611	-3.77403	3.22664e-06
Bt.8531.1.A1_at	CDKN2AIPNL	CDKN2A interacting protein N-terminal like	7.77513	10.8417	-3.06656	-8.37771	2.34789e-05
Bt.8563.1.S1_at	CYB5B	Cytochrome b5 type B (outer mitochondrial membrane)	8.08761	10.2498	-2.16219	-4.47595	5.16765e-05
Bt.8587.1.S1_at	LOC540136 /// LOC615266 /// MGC165985	similar to NAP /// hypothetical LOC615266 /// hypothetical protein LOC790872	9.2022	10.5969	-1.39466	-2.62926	0.000121267
Bt.8591.1.S1_at	HDGF2	hepatoma-derived growth factor-related protein 2	7.50486	9.91562	-2.41076	-5.31755	0
Bt.8592.1.S1_a_at	PABPC1L	poly(A) binding protein, cytoplasmic 1-like	6.90811	10.2504	-3.34229	-10.1421	7.13476e-06
Bt.8609.1.S1_s_at	CENPC1	centromere protein C 1	6.96425	8.70694	-1.7427	-3.3466	3.22664e-06
Bt.8637.1.S1_at	LOC525174	hypothetical LOC525174	6.61679	8.68523	-2.06844	-4.19433	1.1721e-05
Bt.864.2.S1_a_at	SFRS1	splicing factor, arginine/serine-rich 1 (splicing factor 2, alternate splicing factor)	6.74537	8.55628	-1.81091	-3.50863	0
Bt.868.1.S1_at	MAPBPIP	mitogen-activated protein-binding protein-interacting protein	7.11802	8.57797	-1.45994	-2.75097	3.78243e-05
Bt.8683.1.S1_at	LOC512391	hypothetical protein LOC512391	8.08188	9.33939	-1.25751	-2.39083	0
Bt.8707.1.S1_at	---	Transcribed locus	6.08129	8.21231	-2.13102	-4.38027	0.000124179
Bt.8713.1.S1_at	BMS1	BMS1 homolog, ribosome assembly protein (yeast)	7.81667	9.41734	-1.60066	-3.03283	0
Bt.8735.2.S1_a_at	TIMM22	translocase of inner mitochondrial membrane 22 homolog (yeast)	7.77311	9.33566	-1.56255	-2.95376	5.3654e-05
Bt.8738.1.S1_at	HSPH1	heat shock 105kDa/110kDa protein 1	10.563	12.3212	-1.75821	-3.38277	1.20121e-05
Bt.8755.1.S1_at	---	Transcribed locus, strongly similar to NP_061255.1 formin binding protein 3 [Mus musculus]	10.0721	11.2791	-1.207	-2.30857	1.20121e-05
Bt.8829.1.S1_a_at	IFT122	intraflagellar transport 122 homolog (Chlamydomonas)	6.20577	9.75554	-3.54977	-11.7108	1.1721e-05
Bt.8845.3.A1_a_at	ACAD9	acyl-Coenzyme A dehydrogenase family, member 9	6.53285	7.98677	-1.45392	-2.73952	1.52397e-05
Bt.8870.2.S1_at	C12orf31	chromosome 12 open reading frame 31 ortholog	8.30186	10.7459	-2.44404	-5.44163	0
Bt.8925.1.S1_at	TMEM15	transmembrane protein 15	7.35713	8.82315	-1.46602	-2.76258	0
Bt.8933.1.S1_at	AP3S2	adaptor-related protein complex 3, sigma 2 subunit	7.57207	11.1616	-3.58952	-12.0379	3.22664e-06
Bt.8954.1.S1_at	LEAP2	liver expressed antimicrobial peptide 2	7.26438	8.52337	-1.25899	-2.39327	3.78243e-05
Bt.8966.1.S2_at	THTPA	thiamine triphosphatase	6.9199	9.22351	-2.30361	-4.93691	7.13476e-06
Bt.8984.1.S1_at	PARP11	poly (ADP-ribose) polymerase family, member 11	6.38349	7.92719	-1.54369	-2.9154	0
Bt.8998.1.S1_a_at	GPS2	G protein pathway suppressor 2	7.39075	8.80981	-1.41907	-2.67413	0
Bt.9014.1.A1_at	ACP6	acid phosphatase 6, lysophosphatidic	9.02383	10.8018	-1.77798	-3.42946	4.70691e-06
Bt.9021.1.S1_at	SLC25A24	solute carrier family 25 (mitochondrial carrier; phosphate carrier), member 24	8.17211	10.1124	-1.94029	-3.83782	2.34789e-05
Bt.9022.1.S1_at	QRICH1	glutamine-rich 1	9.20272	11.1562	-1.9535	-3.87313	4.50586e-05
Bt.9023.1.S1_at	IKBKB	inhibitor of kappa light polypeptide gene enhancer in B-cells, kinase beta	7.42746	8.79077	-1.36331	-2.57275	0
Bt.9040.1.A1_at	LOC510810	similar to KIAA1971 protein	7.55615	9.35618	-1.80002	-3.48226	3.78243e-05
Bt.9072.1.S1_at	SCYE1	small inducible cytokine subfamily E, member 1 (endothelial monocyte-activating)	7.94579	9.28365	-1.33786	-2.52777	2.6831e-05
Bt.9078.2.S1_a_at	SRM	spermidine synthase	6.58233	7.86012	-1.27779	-2.42467	0
Bt.9081.1.S1_at	C3H1orf149	chromosome 1 open reading frame 149 ortholog	7.05348	9.10582	-2.05234	-4.14779	0
Bt.9091.1.S1_at	NXT1	NTF2-like export factor 1	8.14772	10.0038	-1.85605	-3.62016	0
Bt.9092.1.S1_at	POLR2G	polymerase (RNA) II (DNA directed) polypeptide G	7.9117	11.6046	-3.69286	-12.9319	0
Bt.9094.1.S1_at	UNK	unkempt homolog (Drosophila)	7.0938	8.42709	-1.3333	-2.51978	0
Bt.9130.1.S1_a_at	NUBP1	nucleotide binding protein 1 (MinD homolog, E. coli)	7.03404	10.1553	-3.12126	-8.7015	1.1721e-05
Bt.9142.1.A1_at	LOC532995	hypothetical protein LOC532995	9.11171	10.6423	-1.53056	-2.88897	3.22454e-05
Bt.9151.1.S1_at	LOC516032	similar to SMAP1	9.1034	11.0463	-1.94288	-3.84471	3.22664e-06
Bt.9153.1.S1_at	JUN	Jun oncogene	7.32233	9.07912	-1.7568	-3.37947	0
Bt.9155.1.A1_at	LOC784034	hypothetical protein LOC784034	7.42609	9.18539	-1.75931	-3.38536	0
Bt.9168.1.A1_at	MYST2	MYST histone acetyltransferase 2	9.91344	11.3503	-1.43683	-2.70725	0
Bt.9171.1.A1_at	TMEM160	transmembrane protein 160	8.16396	9.96283	-1.79887	-3.47947	1.20121e-05
Bt.9180.1.S1_a_at	ALG14	asparagine-linked glycosylation 14 homolog	9.23622	12.5852	-3.34898	-10.1893	9.74528e-05
Bt.9184.1.S1_at	MED19	mediator complex subunit 19	7.57558	8.77407	-1.19849	-2.29499	2.34789e-05
Bt.9200.1.A1_at	WDR70	WD repeat domain 70	7.03404	8.58951	-1.55547	-2.9393	7.13476e-06
Bt.9203.1.S1_at	---	CDNA clone IMAGE:8187715	7.18772	10.7205	-3.53279	-11.5738	0
Bt.9205.1.A1_at	MGC152190	hypothetical LOC509253	6.55944	10.6618	-4.10238	-17.1766	3.22664e-06
Bt.9213.2.S1_at	MGC137368	Fanconi anemia-associated protein, 24 kDa	6.50361	8.72089	-2.21729	-4.65018	1.59269e-05
Bt.9220.1.S1_at	NARF	Nuclear prelamin A recognition factor	7.30712	8.78734	-1.48022	-2.78992	4.70691e-06
Bt.9242.1.S1_at	MRPL41	mitochondrial ribosomal protein L41	7.14224	9.21979	-2.07755	-4.22089	1.20121e-05
Bt.9272.1.A1_at	NAT10	N-acetyltransferase 10	8.87258	12.6096	-3.737	-13.3337	2.6831e-05
Bt.9277.1.S1_at	PPFIBP2	PTPRF interacting protein, binding protein 2 (liprin beta 2)	6.45277	11.41	-4.9572	-31.0647	5.16765e-05
Bt.9280.1.S1_at	MRPL53	mitochondrial ribosomal protein L53	9.38333	11.1074	-1.72407	-3.30367	3.22454e-05
Bt.9298.1.S1_at	AARSD1	alanyl-tRNA synthetase domain containing 1	7.36449	10.7176	-3.35315	-10.2188	0
Bt.931.1.S1_at	LOC511659	similar to phospholipase C, gamma 2	6.67685	9.30355	-2.6267	-6.17612	0
Bt.9324.1.S1_at	MRPS11	mitochondrial ribosomal protein S11	6.93994	8.46544	-1.5255	-2.87886	1.30429e-05
Bt.9326.1.S1_at	DCUN1D1	DCN1, defective in cullin neddylation 1, domain containing 1 (S. cerevisiae)	6.87002	9.87342	-3.0034	-8.01889	1.20121e-05
Bt.9329.1.S1_at	SNRPA1	small nuclear ribonucleoprotein polypeptide A'	10.7164	11.8449	-1.12845	-2.18624	0
Bt.9349.1.S1_at	LOC617475	similar to coagulation factor VIII-associated protein	7.43973	8.98477	-1.54504	-2.91811	0
Bt.9354.1.S1_at	TMEM189	transmembrane protein 189	7.57257	9.66574	-2.09317	-4.26684	0
Bt.9362.1.S1_at	MRPL2	mitochondrial ribosomal protein L2	7.56458	11.4515	-3.88692	-14.7938	7.13476e-06
Bt.9402.1.S1_at	GHDC	GH3 domain containing	7.85983	9.74955	-1.88971	-3.70561	0.000108105
Bt.9405.1.S1_at	TAF10	TAF10 RNA polymerase II, TATA box binding protein (TBP)-associated factor, 30kDa	9.47476	10.9903	-1.51555	-2.85908	1.20121e-05
Bt.9415.1.S1_at	XAB2	XPA binding protein 2	7.40346	10.3721	-2.96863	-7.82794	3.22454e-05
Bt.9416.1.S1_at	MICAL1	microtubule associated monoxygenase, calponin and LIM domain containing 1	7.82387	10.0382	-2.21437	-4.6408	0
Bt.9426.1.S1_at	TMEM42	transmembrane protein 42	7.16206	9.4963	-2.33425	-5.04287	1.1721e-05
Bt.9428.1.S1_at	MRPS6	mitochondrial ribosomal protein S6	8.53045	11.6766	-3.14617	-8.85301	0
Bt.9430.1.S1_at	MRPL52	mitochondrial ribosomal protein L52	8.55393	10.1623	-1.60841	-3.04917	0
Bt.9448.1.S2_at	TPM3	tropomyosin 3	11.8891	13.266	-1.37697	-2.59722	0
Bt.946.1.S1_at	AK2	adenylate kinase 2	9.72097	11.2379	-1.51697	-2.86188	0.000135437
Bt.9492.1.S1_at	LOC506277	hypothetical protein LOC506277	6.90547	9.7606	-2.85514	-7.23572	1.1721e-05
Bt.9503.1.S1_at	CEP164	Centrosomal protein 164kDa	7.98983	9.90274	-1.9129	-3.76566	0
Bt.9507.1.S1_at	HDHD3	haloacid dehalogenase-like hydrolase domain containing 3	6.30772	9.71737	-3.40964	-10.6269	3.31432e-05
Bt.9510.2.A1_a_at	TIMD4	T-cell immunoglobulin and mucin domain containing 4	6.14619	7.39364	-1.24746	-2.37422	0
Bt.9514.1.S1_at	ANKRD13A	ankyrin repeat domain 13A	8.16051	10.5102	-2.34972	-5.09724	9.57175e-05
Bt.9517.1.S1_a_at	SPC24	SPC24, NDC80 kinetochore complex component, homolog (S. cerevisiae)	7.14148	8.61926	-1.47778	-2.78519	2.6831e-05
Bt.9525.1.A1_at	RNF113A	ring finger protein 113A	7.97543	9.07443	-1.09899	-2.14205	0
Bt.9541.1.S1_at	CNBP	CCHC-type zinc finger, nucleic acid binding protein	10.5587	11.8981	-1.33942	-2.53049	4.99326e-05
Bt.9551.1.S1_at	LOC618886	hypothetical LOC618886	7.70533	9.22586	-1.52053	-2.86896	0
Bt.9562.1.S1_at	SCN5A	sodium channel, voltage-gated, type V, alpha subunit	6.08728	10.6436	-4.5563	-23.5279	4.70691e-06
Bt.9576.3.S1_a_at	COMMD4	COMM domain containing 4	7.71536	9.463	-1.74765	-3.35811	1.1721e-05
Bt.9577.1.S1_a_at	CCL25	chemokine (C-C motif) ligand 25	9.50308	11.5515	-2.04837	-4.1364	2.52712e-05
Bt.9585.1.S1_at	ALAD	aminolevulinate, delta-, dehydratase	6.12924	12.4993	-6.37008	-82.715	6.40499e-05
Bt.9586.1.A1_at	XPO1	exportin 1 (CRM1 homolog, yeast)	8.52153	9.81285	-1.29132	-2.44751	0
Bt.9614.1.S1_at	SEP15	15 kDa selenoprotein	10.2343	11.9534	-1.71912	-3.29235	7.13476e-06
Bt.9634.1.S1_at	PUS7L	pseudouridylate synthase 7 homolog (S. cerevisiae)-like	7.10762	9.10738	-1.99977	-3.99935	2.52712e-05
Bt.964.1.S1_at	TK1	thymidine kinase 1, soluble	7.91803	9.25685	-1.33882	-2.52944	5.3654e-05
Bt.9664.2.S1_at	USP8	ubiquitin specific peptidase 8	7.39163	9.79537	-2.40374	-5.29175	3.02056e-05
Bt.9672.1.S1_at	LOC514577	hypothetical LOC514577	6.21913	10.9731	-4.75395	-26.9825	4.34923e-05
Bt.9674.1.S1_at	---	Transcribed locus	9.53106	11.6794	-2.14829	-4.43302	7.13476e-06
Bt.9698.1.S1_at	MAPK14	mitogen-activated protein kinase 14	7.54384	11.7522	-4.20833	-18.4856	3.1005e-05
Bt.9702.1.S1_at	CRNKL1	crooked neck pre-mRNA splicing factor-like 1 (Drosophila)	6.56233	9.13618	-2.57385	-5.95397	2.6831e-05
Bt.9704.1.S1_at	COX19	COX19 cytochrome c oxidase assembly homolog (S. cerevisiae)	7.1071	8.64484	-1.53775	-2.90341	4.08707e-05
Bt.9706.2.S1_at	RIP5	RAB5-interacting protein	10.7538	12.0242	-1.27038	-2.41225	6.45807e-05
Bt.9734.1.S1_at	LOC618233 /// PBP	phosphatidylethanolamine binding protein /// similar to Phosphatidylethanolamine-binding protein 1 (PEBP-1) (HCNPpp) (Basic cytosolic 21 kDa protein)	9.14616	11.0486	-1.90241	-3.73837	0
Bt.974.1.S1_at	ARHGAP22	Rho GTPase activating protein 22	6.83326	10.5994	-3.76615	-13.6058	5.03095e-05
Bt.9756.1.S1_at	LIAS	lipoic acid synthetase	8.43443	10.8226	-2.3882	-5.23504	4.16252e-05
Bt.9781.1.S1_at	---	Transcribed locus, strongly similar to NP_976249.1 hypothetical protein LOC387758 [Homo sapiens]	8.34818	9.91812	-1.56994	-2.96892	3.69067e-05
Bt.9792.1.S1_at	ARRDC4	arrestin domain containing 4	7.48501	10.6921	-3.20707	-9.23473	2.52712e-05
Bt.9804.1.S1_at	CHURC1	churchill domain containing 1	7.86346	10.0102	-2.1467	-4.42812	5.16765e-05
Bt.9825.1.S1_at	MRPL35	mitochondrial ribosomal protein L35	6.9528	9.17816	-2.22536	-4.67628	2.34789e-05
Bt.9826.1.S1_at	COX5A	COX5A protein	9.54297	11.1508	-1.60781	-3.04788	0
Bt.9833.1.S1_a_at	CHCHD7	coiled-coil-helix-coiled-coil-helix domain containing 7	7.8355	11.6769	-3.84136	-14.334	3.255e-05
Bt.9853.1.S1_at	SLC25A14	solute carrier family 25 (mitochondrial carrier, brain), member 14	7.65352	9.21257	-1.55904	-2.94658	1.20121e-05
Bt.9856.1.S1_at	AMBRA1	autophagy/beclin-1 regulator 1	8.46785	10.0026	-1.53478	-2.89744	0
Bt.9857.1.S1_at	CHCHD3	coiled-coil-helix-coiled-coil-helix domain containing 3	9.34867	12.0218	-2.67314	-6.37816	0
Bt.986.1.A1_at	FBXO5	F-box protein 5	6.08827	14.0805	-7.99227	-254.633	0
Bt.9869.1.A1_at	MLH3	mutL homolog 3 (E. coli)	7.72588	8.96151	-1.23563	-2.35484	0
Bt.989.1.S1_s_at	CFDP2	craniofacial development protein 2	9.53776	10.8669	-1.32911	-2.51248	3.31432e-05
Bt.9905.1.S1_at	LOC614048	Similar to bromodomain-containing 4	10.7473	11.8323	-1.08494	-2.12128	3.255e-05
Bt.9915.1.S1_at	DNM1L	dynamin 1-like	7.93589	10.7325	-2.79657	-6.94785	0
Bt.992.1.A1_at	---	Transcribed locus	5.85637	8.86737	-3.011	-8.06123	3.02056e-05
Bt.9953.1.S1_at	PIGC	phosphatidylinositol glycan anchor biosynthesis, class C	9.03369	10.7054	-1.67167	-3.18583	0
Bt.9986.1.S1_at	EXOC2	exocyst complex component 2	8.73979	10.3873	-1.64746	-3.13282	0
Bt.9995.1.A1_at	LYRM5	LYR motif containing 5	7.8033	9.164	-1.3607	-2.56811	3.22454e-05
BtAffx.1.17.S1_at	KRIT1	KRIT1, ankyrin repeat containing	6.59909	8.82189	-2.2228	-4.66799	0
